# Supplementary material for: Advancements in Characterizing Tenacibaculum Infections in Canada
Source: Pathogens. 2020 Dec 8;9(12):1029. doi: 10.3390/pathogens9121029 (PMC7763822; doi:10.3390/pathogens9121029)
Supplement: Supplementary file 1 [file pathogens-09-01029-s001.zip]

Archive with 1 entries (1 files):
- Supplementary_Files_Figure S1_Tenacibaculum_BLAST_Comparisons.xlsx
