# Supplementary material for: Advancements in Characterizing Tenacibaculum Infections in Canada
Source: Pathogens. 2020 Dec 8;9(12):1029. doi: 10.3390/pathogens9121029 (PMC7763822; doi:10.3390/pathogens9121029)
Supplement: Supplementary file 1 [file pathogens-09-01029-s001.zip › Supplementary_Files_Figure S1_Tenacibaculum_BLAST_Comparisons.xlsx]

## Sheet: Overview
	Overview
	This document has BLAST nucleotide comparisons from NCBI for various Tenacibaculum isolates and primers used to identify Tenacibaculum species.
	Typically there are several columns on each sheet from the output of the BLAST comparison and include: 1. -7. (Look to the right for specifics)	1. Description	2. Max Score	3. Total Score	4. Query Cover	5. E value	6. Per. Ident	7. Accession
	Within the BLAST comparison, the 'organism' ID was left blank, unless mentioned. If a term was placed for the 'organism' ID then the search would have a header column labeled as "Restricted to …"
	Legend/Key
	Excel sheets that starts with a number are BLAST comparisons using isolates, the number is coresponding to the particular species and isolate (Look to the right for specifics):	1. T. ovolyticum IFO 15947	2. T. gallaicum BE263	3. T. gallaicum A37.1	4. T. discolor LL04 11.1.1	5. T. discolor 9A5	6. T. finnmarkense TNO006	7. T. finnmarkense S2F6	8. T. mesophilum MBIC1140	9. T. soleae LL04 12.1.7	10. T. dicentrarchi 35-07T	11. T. maritimum Tmarcan1
	Excel sheets that start with intext citations are BLAST comparisons using primers or probes from specific studies (Look to the right for specifics, refer to the submitted thesis for the full citation):	Lopez et al. 2011 BLAST	Bader and Shotts. 1998 BLAST	GG et al. 2011 BLAST = García-González et al. 2011 BLAST	Toyama et al. 1996	Avendaño et al. 2017 BLAST	Fringuelli et al. 2012 BLAST	Fernández-Álvarez et al. 2019	Chapela et al. 2018 BLAST	Frisch et al. 2018B BLAST

## Sheet: 1. T.ovo IFO 15947 
Description	Max Score	Total Score	Query Cover	E value	Per. Ident	Accession
Tenacibaculum ovolyticum gene for 16S ribosomal RNA, complete sequence, strain: da5A-8	2721	2721	1	0	1	LC144619.1
Tenacibaculum ovolyticum strain IFO 15947 16S ribosomal RNA, partial sequence	2721	2721	1	0	1	NR_040912.1
Tenacibaculum ovolyticum strain NBRC 15947 16S ribosomal RNA, partial sequence	2665	2665	0.97	0	1	NR_113826.1
Tenacibaculum ovolyticus gene for 16S rRNA, partial sequence, strain:IAM14318	2660	2660	0.97	0	1	AB032506.1
Tenacibaculum ovolyticum clone SE1 16S ribosomal RNA gene, partial sequence	2516	2516	1	0	0.9749	AY771741.1
Uncultured Tenacibaculum sp. clone C114001147 16S ribosomal RNA gene, partial sequence	2510	2510	0.96	0	0.9859	JX525040.1
Tenacibaculum ovolyticum strain NCIMB 13127 16S ribosomal RNA gene, partial sequence	2501	2501	0.91	0	1	KT270383.1
Uncultured bacterium clone XXM_1_058 16S ribosomal RNA gene, partial sequence	2495	2495	0.98	0	0.976	JX559201.1
Tenacibaculum sp. Tsp.3 16S ribosomal RNA gene, partial sequence	2484	2484	0.91	0	0.9978	KT270387.1
Tenacibaculum sp. Hp32 16S ribosomal RNA gene, partial sequence	2479	2479	1	0	0.9702	MK633875.1
Uncultured Tenacibaculum sp. clone C114001473 16S ribosomal RNA gene, partial sequence	2475	2475	0.96	0	0.9817	JX525366.1
Tenacibaculum dicentrarchi strain AY7486TD, complete genome	2466	24281	1	0	0.9688	CP013671.1
Tenacibaculum dicentrarchi strain 35/09 16S ribosomal RNA, partial sequence	2466	2466	1	0	0.9682	NR_108475.1
Tenacibaculum sp. HME8306 16S ribosomal RNA gene, partial sequence	2453	2453	0.94	0	0.9856	JQ762402.1
Tenacibaculum sp. P-R2A1-2 16S ribosomal RNA gene, partial sequence	2451	2451	1	0	0.9668	JX912707.1
Tenacibaculum soleae strain LL04 12.1.7 16S ribosomal RNA, partial sequence	2442	2442	1	0	0.9654	NR_042630.1
Flavobacteriaceae bacterium G11A2 16S ribosomal RNA gene, partial sequence	2436	2436	0.94	0	0.9821	AY353816.1
Tenacibaculum insulae strain JDTF-31 16S ribosomal RNA, partial sequence	2435	2435	0.97	0	0.9716	NR_159277.1
Tenacibaculum aestuariivivum strain JDTF-79 16S ribosomal RNA, partial sequence	2427	2427	0.97	0	0.9709	NR_159126.1
Tenacibaculum sp. VIB F95C/98 16S ribosomal RNA gene, partial sequence	2425	2425	0.98	0	0.9663	GU124769.1
Uncultured Bacteroidetes bacterium clone 6D6 16S ribosomal RNA gene, partial sequence	2423	2423	1	0	0.9634	GQ274077.1
Flexibacter aurantiacus subsp. copepodarum gene for 16S rRNA, strain:IFO 15978	2420	2420	1	0	0.9627	AB078044.1
Tenacibaculum haliotis strain RA3-2 16S ribosomal RNA, partial sequence	2405	2405	0.97	0	0.9681	NR_158003.1
Tenacibaculum aestuarii strain SMK-4 16S ribosomal RNA, partial sequence	2405	2405	1	0	0.9613	NR_043713.1
Tenacibaculum sp. strain 2250 16S ribosomal RNA gene, partial sequence	2396	2396	0.97	0	0.9667	MH150835.1
Tenacibaculum lutimaris strain TF-53 16S ribosomal RNA gene, partial sequence	2383	2383	1	0	0.9586	AY661694.1
Uncultured Tenacibaculum sp. clone OTU16 16S ribosomal RNA gene, partial sequence	2379	2379	1	0	0.9581	MK588936.1
Tenacibaculum gallaicum strain A37.1 16S ribosomal RNA, partial sequence	2379	2379	1	0	0.9581	NR_042631.1
Flavobacteriaceae bacterium G121102s2_2 16S ribosomal RNA gene, partial sequence	2379	2379	0.93	0	0.9768	AY353819.1
Tenacibaculum sp. LPB0136, complete genome	2366	7088	1	0	0.9561	CP018155.1
Tenacibaculum sp. RSS4 16S ribosomal RNA gene, partial sequence	2366	2366	0.99	0	0.9585	KF792464.1
Tenacibaculum discolor strain LL04 11.1.1 16S ribosomal RNA, partial sequence	2366	2366	1	0	0.9562	NR_042576.1
Tenacibaculum lutimaris strain TF-26 16S ribosomal RNA, partial sequence	2366	2366	1	0	0.9566	NR_043080.1
Uncultured bacterium clone SBS-RV-076 16S ribosomal RNA gene, partial sequence	2362	2362	0.98	0	0.9591	HQ326335.1
Uncultured Spiroplasma sp. partial 16S rRNA gene, isolate M4	2361	2361	1	0	0.9559	LT599042.1
Uncultured Tenacibaculum sp. partial 16S rRNA gene, isolate M1	2361	2361	1	0	0.9559	LT599038.1
Marine bacterium II2021 16S ribosomal RNA gene, partial sequence	2361	2361	0.94	0	0.9721	KR003327.1
Tenacibaculum sp. VCSA14A 16S ribosomal RNA gene, partial sequence	2359	2359	0.98	0	0.9584	GQ996383.1
Tenacibaculum dicentrarchi strain QCR27 16S ribosomal RNA gene, partial sequence	2357	2357	0.95	0	0.9695	KX984053.1
Flexibacter aurantiacus subsp. copepodarum gene for 16S rRNA, partial sequence, strain: NBRC 15978	2357	2357	0.97	0	0.9613	AB681014.1
Tenacibaculum discolor strain B-IX 16S ribosomal RNA gene, partial sequence	2357	2357	0.98	0	0.9596	JN676161.1
Tenacibaculum discolor strain 2B13 16S ribosomal RNA gene, partial sequence	2355	2355	0.98	0	0.9596	JQ231116.1
Tenacibaculum mesophilum strain DSM 13764 chromosome, complete genome	2353	11746	1	0	0.9547	CP045192.1
Tenacibaculum mesophilum strain DSM 13764 chromosome	2353	11746	1	0	0.9547	CP032544.1
Tenacibaculum dicentrarchi strain QCR29 16S ribosomal RNA gene, partial sequence	2353	2353	0.95	0	0.9701	KX984054.1
Uncultured organism clone ctg_CGOF173 16S ribosomal RNA gene, partial sequence	2353	2353	0.99	0	0.957	DQ395657.1
Tenacibaculum dicentrarchi strain TdChD03 16S ribosomal RNA gene, partial sequence	2344	2344	0.95	0	0.9687	KT000263.1
Uncultured bacterium clone HglFeb00383 16S ribosomal RNA gene, partial sequence	2340	2340	0.98	0	0.9568	JX016730.1
Uncultured bacterium clone RL15(10) 16S ribosomal RNA gene, partial sequence	2338	2338	0.97	0	0.9617	MH594548.1
Tenacibaculum discolor 16S rRNA gene, isolate AP65	2338	2338	0.97	0	0.9593	HE584800.1
Tenacibaculum sp. JAM-BA07 gene for 16S rRNA, partial sequence	2338	2338	0.97	0	0.9593	AB526334.1
Tenacibaculum aiptasiae strain a4 16S ribosomal RNA, partial sequence	2338	2338	0.96	0	0.9617	NR_044202.1
Tenacibaculum dicentrarchi strain TdChD04 16S ribosomal RNA gene, partial sequence	2337	2337	0.95	0	0.9679	KT000261.1
Flavobacteriaceae bacterium G1A2 16S ribosomal RNA gene, partial sequence	2337	2337	0.89	0	0.9849	AY285942.1
Flavobacteriaceae bacterium G121102s2_3 16S ribosomal RNA gene, partial sequence	2337	2337	0.93	0	0.9718	AY353820.1
Tenacibaculum ascidiaceicola strain RSS1-6 16S ribosomal RNA, partial sequence	2333	2333	0.97	0	0.9586	NR_148772.1
Tenacibaculum sp. VIB F140/96 16S ribosomal RNA gene, partial sequence	2333	2333	0.96	0	0.9628	GU124770.1
Tenacibaculum sp. DSM 106434 chromosome	2331	9326	1	0	0.952	CP032548.1
Tenacibaculum dicentrarchi strain QCR41 16S ribosomal RNA gene, partial sequence	2331	2331	0.95	0	0.9673	KX984055.1
Tenacibaculum dicentrarchi strain TdChD05 16S ribosomal RNA gene, partial sequence	2331	2331	0.94	0	0.9685	KT000264.1
Tenacibaculum sp. AB401d partial 16S rRNA gene, isolate AB401d	2331	2331	0.98	0	0.9566	FR821225.1
Tenacibaculum sp. 5133_F78_6ulcer_98 16S ribosomal RNA gene, partial sequence	2331	2331	0.94	0	0.9683	GU124766.1
Tenacibaculum sp. LPB0136 16S ribosomal RNA gene, partial sequence	2329	2329	0.98	0	0.9549	KX066858.2
Tenacibaculum sediminilitoris strain YKTF-3 16S ribosomal RNA, partial sequence	2329	2329	0.97	0	0.9585	NR_149768.1
Tenacibaculum sp. LS-828 16S ribosomal RNA gene, partial sequence	2329	2329	1	0	0.952	KP162064.1
Tenacibaculum discolor strain 9A5 16S ribosomal RNA gene, partial sequence	2329	2329	0.97	0	0.958	JQ231117.1
Vibrio sp. V357 16S ribosomal RNA gene, partial sequence	2329	2329	0.99	0	0.9538	DQ146984.1
Tenacibaculum sp. Pbs-1 gene for 16S ribosomal RNA, partial sequence	2327	2327	0.99	0	0.9542	LC342074.1
Tenacibaculum dicentrarchi strain QCR46 16S ribosomal RNA gene, partial sequence	2327	2327	0.95	0	0.966	KX984056.1
Tenacibaculum lutimaris strain DI 83II 16S ribosomal RNA gene, partial sequence	2326	2326	0.98	0	0.956	MF471640.1
Tenacibaculum sp. HMF2317 16S ribosomal RNA gene, partial sequence	2324	2324	0.93	0	0.9697	KM017080.1
Tenacibaculum sp. C16-1 gene for 16S rRNA, partial sequence	2322	2322	0.95	0	0.9652	LC530062.1
Tenacibaculum sp. strain s16 16S ribosomal RNA gene, partial sequence	2322	2322	1	0	0.9499	MF796620.1
Tenacibaculum adriaticum strain B390 16S ribosomal RNA, partial sequence	2322	2322	0.97	0	0.9577	NR_042579.1
Tenacibaculum sp. strain S5-3-12 16S ribosomal RNA gene, partial sequence	2318	2318	0.98	0	0.9536	MK743975.1
Tenacibaculum sp. sw0106-02 16S ribosomal RNA gene, partial sequence	2314	2314	0.98	0	0.9534	KT276410.1
Tenacibaculum sp. HG9 partial 16S rRNA gene, strain HG9	2313	2313	0.98	0	0.9535	FN554616.2
Tenacibaculum sp. KK1.21.3 gene for 16S ribosomal RNA, partial sequence	2313	2313	0.99	0	0.9522	AB265189.1
Tenacibaculum dicentrarchi strain TdChD06 16S ribosomal RNA gene, partial sequence	2311	2311	0.93	0	0.9702	KT000265.1
Tenacibaculum sp. sw0106-03(3) 16S ribosomal RNA gene, partial sequence	2311	2311	0.98	0	0.9528	KT276409.1
Uncultured bacterium clone WHENT_E1 16S ribosomal RNA gene, partial sequence	2309	2309	0.98	0	0.9528	GU201995.1
Tenacibaculum sp. KK1.3 gene for 16S ribosomal RNA, partial sequence	2309	2309	0.99	0	0.951	AB265188.1
Tenacibaculum sp. 5134_F95_B_98 16S ribosomal RNA gene, partial sequence	2307	2307	0.95	0	0.963	GU124765.1
Tenacibaculum sp. SW258 16S ribosomal RNA gene, partial sequence	2305	2305	0.88	0	0.9854	AF493677.1
Tenacibaculum dicentrarchi strain TdChD01 16S ribosomal RNA gene, partial sequence	2300	2300	0.93	0	0.9688	KT000262.1
Tenacibaculum litoreum strain CL-TF13 16S ribosomal RNA, partial sequence	2300	2300	0.97	0	0.9544	NR_043302.1
Tenacibaculum mesophilum gene for 16S rRNA, partial sequence, strain: NBRC 16308	2298	2298	0.97	0	0.9537	AB681059.1
Tenacibaculum sp. 96GB gene for 16S ribosomal RNA, partial sequence	2298	2298	0.99	0	0.9502	AB265190.1
Tenacibaculum sp. 5136_F112_C_98 16S ribosomal RNA gene, partial sequence	2296	2296	0.93	0	0.9661	GU124763.1
Tenacibaculum mesophilum strain NBRC 16307 16S ribosomal RNA, partial sequence	2292	2292	0.97	0	0.953	NR_113841.1
Tenacibaculum mesophilum gene for 16S rRNA, partial sequence, strain:MBIC4356	2292	2292	0.97	0	0.9536	AB032503.1
Tenacibaculum mesophilum gene for 16S rRNA, partial sequence, strain:MBIC1543	2292	2292	0.97	0	0.9536	AB032502.1
Tenacibaculum caenipelagi strain HJ-26M 16S ribosomal RNA, partial sequence	2289	2289	0.97	0	0.953	NR_125675.1
Tenacibaculum sp. HJ103 16S ribosomal RNA gene, partial sequence	2289	2289	1	0	0.9467	DQ660385.1
Tenacibaculum sp. strain M341 16S ribosomal RNA gene, partial sequence	2287	2287	0.96	0	0.9559	MK583676.1
Tenacibaculum aiptasiae strain XH113 16S ribosomal RNA gene, partial sequence	2287	2287	0.95	0	0.9615	KC178948.1
Uncultured bacterium clone WHENT_A9 16S ribosomal RNA gene, partial sequence	2287	2287	0.98	0	0.95	GU201983.1
Tenacibaculum mesophilum strain MBIC1140 16S ribosomal RNA, partial sequence	2287	2287	0.97	0	0.9529	NR_024736.1
Tenacibaculum sp. Tsp.4 16S ribosomal RNA gene, partial sequence	2285	2285	0.91	0	0.9712	KT270388.1
Tenacibaculum dicentrarchi strain NCIMB 14598 16S ribosomal RNA gene, partial sequence	2285	2285	0.91	0	0.9712	KT270381.1

## Sheet: 2. T.gal BE263 
Description	Max Score	Total Score	Query Cover	E value	Per. Ident	Accession
Tenacibaculum gallaicum partial 16S rRNA gene, strain BE263	2012	2012	1	0	1	LT601375.2
Tenacibaculum gallaicum partial 16S rRNA gene, strain BE228	1999	1999	0.99	0	0.9982	LT601374.2
Tenacibaculum gallaicum partial 16S rRNA gene, strain BE045	1980	1980	0.98	0	1	LT601372.2
Uncultured Tenacibaculum sp. clone OTU16 16S ribosomal RNA gene, partial sequence	1967	1967	1	0	0.9927	MK588936.1
Tenacibaculum gallaicum strain A37.1 16S ribosomal RNA, partial sequence	1967	1967	1	0	0.9927	NR_042631.1
Tenacibaculum sp. S10AQ 16S ribosomal RNA gene, partial sequence	1962	1962	1	0	0.9917	KF188477.1
Tenacibaculum sp. MGE_SAT_708 16S ribosomal RNA gene, partial sequence	1962	1962	1	0	0.9917	JX854425.1
Tenacibaculum sp. RHA_26 16S ribosomal RNA gene, partial sequence	1956	1956	1	0	0.9908	JX854084.1
Tenacibaculum sp. 68 16S ribosomal RNA gene, partial sequence	1951	1951	1	0	0.9899	JX454521.1
Bacteroidetes bacterium swS05 16S ribosomal RNA gene, partial sequence	1945	1945	1	0	0.989	KP412936.1
Tenacibaculum sp. JAM-BA07 gene for 16S rRNA, partial sequence	1945	1945	1	0	0.989	AB526334.1
Tenacibaculum ascidiaceicola strain RSS1-6 16S ribosomal RNA, partial sequence	1940	1940	1	0	0.9881	NR_148772.1
Tenacibaculum sp. RSS4 16S ribosomal RNA gene, partial sequence	1940	1940	1	0	0.9881	KF792464.1
Tenacibaculum sp. UAzPsLept-5 16S ribosomal RNA gene, partial sequence	1940	1940	1	0	0.9881	JX515654.1
Tenacibaculum discolor strain 2B13 16S ribosomal RNA gene, partial sequence	1940	1940	1	0	0.9881	JQ231116.1
Tenacibaculum discolor strain B-IX 16S ribosomal RNA gene, partial sequence	1940	1940	1	0	0.9881	JN676161.1
Tenacibaculum discolor 16S rRNA gene, isolate AP65	1940	1940	1	0	0.9881	HE584800.1
Tenacibaculum discolor strain 9A5 16S ribosomal RNA gene, partial sequence	1936	1936	1	0	0.9871	JQ231117.1
Tenacibaculum sediminilitoris strain YKTF-3 16S ribosomal RNA, partial sequence	1934	1934	1	0	0.9872	NR_149768.1
Marine bacterium B40 gene for 16S ribosomal RNA, partial sequence	1934	1934	1	0	0.9871	AB607162.1
Uncultured bacterium clone SBS-RV-076 16S ribosomal RNA gene, partial sequence	1934	1934	1	0	0.9871	HQ326335.1
Tenacibaculum sp. VCSA14A 16S ribosomal RNA gene, partial sequence	1930	1930	1	0	0.9862	GQ996383.1
Tenacibaculum litoreum strain KNUSC3025 16S ribosomal RNA gene, partial sequence	1923	1923	1	0	0.9853	KP342148.1
Tenacibaculum litoreum strain 4-Sj-4-5-4-2-M 16S ribosomal RNA gene, partial sequence	1923	1923	1	0	0.9853	KJ009531.1
Tenacibaculum sp. MM07 16S ribosomal RNA gene, partial sequence	1923	1923	1	0	0.9853	JN791367.1
Tenacibaculum aiptasiae strain a4 16S ribosomal RNA, partial sequence	1923	1923	1	0	0.9853	NR_044202.1
Tenacibaculum litoreum strain CL-TF13 16S ribosomal RNA, partial sequence	1923	1923	1	0	0.9853	NR_043302.1
Tenacibaculum discolor strain LPB0158 16S ribosomal RNA gene, partial sequence	1917	1917	1	0	0.9844	KX961719.1
Tenacibaculum discolor strain LL04 11.1.1 16S ribosomal RNA, partial sequence	1917	1917	1	0	0.9844	NR_042576.1
Tenacibaculum sp. S9AQ 16S ribosomal RNA gene, partial sequence	1916	1916	0.99	0	0.9853	KF188476.1
Tenacibaculum sp. strain S5-3-12 16S ribosomal RNA gene, partial sequence	1912	1912	1	0	0.9835	MK743975.1
Tenacibaculum sp. DSM 106434 chromosome	1912	7649	1	0	0.9835	CP032548.1
Tenacibaculum sp. TLL-A2 16S ribosomal RNA gene, partial sequence	1912	1912	1	0	0.9835	MG641897.1
Tenacibaculum aiptasiae strain ECSMB75 16S ribosomal RNA gene, partial sequence	1912	1912	1	0	0.9835	KU982638.1
Tenacibaculum sp. MOLA 533 partial 16S rRNA gene, culture collection MOLA:533	1912	1912	1	0	0.9835	AM990757.1
Tenacibaculum sp. MOLA 512 partial 16S rRNA gene, culture collection MOLA:512	1912	1912	1	0	0.9835	AM990737.1
Uncultured Bacteroidetes bacterium partial 16S rRNA gene, clone LSmat.Fer.15	1908	1908	0.98	0	0.9861	HE576780.1
Tenacibaculum sp. C16-1 gene for 16S rRNA, partial sequence	1906	1906	1	0	0.9826	LC530062.1
Tenacibaculum ascidiaceicola strain ACBC072 16S ribosomal RNA gene, partial sequence	1906	1906	1	0	0.9818	MK129254.1
Tenacibaculum litoreum strain KNUSC3024 16S ribosomal RNA gene, partial sequence	1906	1906	1	0	0.9826	KP342149.1
Tenacibaculum litoreum strain 4-Sj-4-5-4-1-M 16S ribosomal RNA gene, partial sequence	1906	1906	1	0	0.9826	KJ009530.1
Tenacibaculum discolor strain USC20J 16S ribosomal RNA gene, partial sequence	1903	1903	1	0	0.9808	HQ441220.1
Tenacibaculum aiptasiae strain B18 16S ribosomal RNA gene, partial sequence	1901	1901	1	0	0.9817	MG819696.1
Tenacibaculum sp. BG-4-E3 16S ribosomal RNA gene, partial sequence	1901	1901	1	0	0.9817	KF560374.1
Tenacibaculum mesophilum strain F2_32 16S ribosomal RNA gene, partial sequence	1895	1895	1	0	0.9807	MN481025.1
Tenacibaculum mesophilum strain DSM 13764 chromosome, complete genome	1895	9478	1	0	0.9807	CP045192.1
Tenacibaculum mesophilum strain DSM 13764 chromosome	1895	9478	1	0	0.9807	CP032544.1
Tenacibaculum litoreum strain HSC_22 16S ribosomal RNA gene, partial sequence	1895	1895	1	0	0.9808	MH643681.1
Tenacibaculum sp. strain HH89 16S ribosomal RNA gene, partial sequence	1895	1895	1	0	0.9807	MF155648.1
Tenacibaculum sp. Pbs-1 gene for 16S ribosomal RNA, partial sequence	1895	1895	1	0	0.9807	LC342074.1
Tenacibaculum sp. strain ECSMB88 16S ribosomal RNA gene, partial sequence	1895	1895	1	0	0.9807	KU982641.1
Tenacibaculum sp. strain ECSMB80 16S ribosomal RNA gene, partial sequence	1895	1895	1	0	0.9807	KU982639.1
Tenacibaculum mesophilum strain HMG1 16S ribosomal RNA gene, partial sequence	1895	1895	1	0	0.9807	KM047889.1
Tenacibaculum discolor strain T84 16S ribosomal RNA gene, partial sequence	1895	1895	1	0	0.9807	KC756879.1
Tenacibaculum mesophilum gene for 16S rRNA, partial sequence, strain: NBRC 16308	1895	1895	1	0	0.9807	AB681059.1
Tenacibaculum mesophilum strain NBRC 16307 16S ribosomal RNA, partial sequence	1895	1895	1	0	0.9807	NR_113841.1
Flavobacteriaceae sp. BL08 16S ribosomal RNA gene, partial sequence	1895	1895	1	0	0.9808	JN791295.1
Tenacibaculum mesophilum strain HNS044 16S ribosomal RNA gene, partial sequence	1895	1895	1	0	0.9807	JN128278.1
Tenacibaculum mesophilum strain HNS042 16S ribosomal RNA gene, partial sequence	1895	1895	1	0	0.9807	JN128276.1
Tenacibaculum sp. EDSW1 16S ribosomal RNA gene, partial sequence	1895	1895	1	0	0.9807	JF895523.1
Tenacibaculum sp. KK1.21.3 gene for 16S ribosomal RNA, partial sequence	1895	1895	1	0	0.9807	AB265189.1
Tenacibaculum sp. 96GB gene for 16S ribosomal RNA, partial sequence	1895	1895	1	0	0.9808	AB265190.1
Tenacibaculum aestuarii strain SMK-4 16S ribosomal RNA, partial sequence	1895	1895	1	0	0.9808	NR_043713.1
Tenacibaculum mesophilum gene for 16S rRNA, partial sequence, strain:MBIC4356	1895	1895	1	0	0.9807	AB032503.1
Tenacibaculum mesophilum strain MBIC1140 16S ribosomal RNA, partial sequence	1895	1895	1	0	0.9807	NR_024736.1
Tenacibaculum mesophilum strain F2_27 16S ribosomal RNA gene, partial sequence	1890	1890	1	0	0.9798	MN481027.1
Tenacibaculum sp. strain 5 16S ribosomal RNA gene, partial sequence	1890	1890	1	0	0.9798	MN186596.1
Tenacibaculum sp. strain s16 16S ribosomal RNA gene, partial sequence	1890	1890	1	0	0.9798	MF796620.1
Tenacibaculum sp. strain ECSMB81 16S ribosomal RNA gene, partial sequence	1890	1890	1	0	0.9798	KU982640.1
Tenacibaculum lutimaris strain ECSMC3 16S ribosomal RNA gene, partial sequence	1890	1890	1	0	0.9798	KU845380.1
Tenacibaculum sp. LMH 16S ribosomal RNA gene, partial sequence	1890	1890	1	0	0.9798	KU560487.1
Tenacibaculum caenipelagi strain HJ-26M 16S ribosomal RNA, partial sequence	1890	1890	1	0	0.9799	NR_125675.1
Vibrio sp. V357 16S ribosomal RNA gene, partial sequence	1890	1890	1	0	0.9798	DQ146984.1
Tenacibaculum sp. QDHT-02 16S ribosomal RNA gene, partial sequence	1886	1886	1	0	0.9789	FJ210798.1
Tenacibaculum sp. strain JW3-12 16S ribosomal RNA gene, partial sequence	1884	1884	1	0	0.9789	MN946619.1
Tenacibaculum sp. strain 12 16S ribosomal RNA gene, partial sequence	1884	1884	1	0	0.9789	MN186604.1
Tenacibaculum sp. strain ECSMC24 16S ribosomal RNA gene, partial sequence	1884	1884	1	0	0.9789	KU845479.1
Tenacibaculum sp. sw0106-03(3) 16S ribosomal RNA gene, partial sequence	1884	1884	1	0	0.9789	KT276409.1
Tenacibaculum sp. MM27 16S ribosomal RNA gene, partial sequence	1884	1884	1	0	0.9789	JN791380.1
Tenacibaculum lutimaris strain HNS040 16S ribosomal RNA gene, partial sequence	1884	1884	1	0	0.9789	JN128274.1
Tenacibaculum sp. SMB27 16S ribosomal RNA gene, partial sequence	1884	1884	1	0	0.9789	DQ868688.1
Tenacibaculum lutimaris strain TF-53 16S ribosomal RNA gene, partial sequence	1884	1884	1	0	0.9789	AY661694.1
Tenacibaculum lutimaris strain TF-26 16S ribosomal RNA, partial sequence	1884	1884	1	0	0.9789	NR_043080.1
Tenacibaculum sp. 105 16S ribosomal RNA gene, partial sequence	1882	1882	0.98	0	0.9833	JX454525.1
Tenacibaculum sp. MM11 16S ribosomal RNA gene, partial sequence	1882	1882	0.99	0	0.9806	JN791369.1
Tenacibaculum sp. KK1.3 gene for 16S ribosomal RNA, partial sequence	1882	1882	1	0	0.978	AB265188.1
Tenacibaculum sp. strain MBL0180 16S ribosomal RNA gene, partial sequence	1879	1879	0.99	0	0.9806	MT187726.1
Tenacibaculum sp. ECSMB10 16S ribosomal RNA gene, partial sequence	1879	1879	1	0	0.978	KJ425236.1
Tenacibaculum soleae strain T195 16S ribosomal RNA gene, partial sequence	1879	1879	1	0	0.978	KC756885.1
Tenacibaculum soleae strain T134 16S ribosomal RNA gene, partial sequence	1879	1879	1	0	0.978	KC756881.1
Tenacibaculum lutimaris strain HNS041 16S ribosomal RNA gene, partial sequence	1879	1879	1	0	0.978	JN128275.1
Uncultured bacterium clone Woods-Hole_a1739 16S ribosomal RNA gene, partial sequence	1877	1877	1	0	0.9772	KF798505.1
Tenacibaculum mesophilum strain F2_9 16S ribosomal RNA gene, partial sequence	1875	1875	0.99	0	0.9771	MN481016.1
Tenacibaculum sp. HG9 partial 16S rRNA gene, strain HG9	1875	1875	1	0	0.978	FN554616.2
Tenacibaculum sp. strain 2216E-X-43 16S ribosomal RNA gene, partial sequence	1873	1873	1	0	0.9771	MF594127.1
Tenacibaculum lutimaris strain SWZ21 16S ribosomal RNA gene, partial sequence	1873	1873	1	0	0.9771	KY498527.1
Tenacibaculum sp. sw0106-02 16S ribosomal RNA gene, partial sequence	1873	1873	1	0	0.9771	KT276410.1
Tenacibaculum litoreum strain Aa8 16S ribosomal RNA gene, partial sequence	1873	1873	1	0	0.977	JX287305.1
Tenacibaculum sp. ML24 16S ribosomal RNA gene, partial sequence	1873	1873	1	0	0.9771	JN791350.1
Tenacibaculum lutimaris strain HNS043 16S ribosomal RNA gene, partial sequence	1873	1873	1	0	0.9771	JN128277.1

## Sheet: 3. T.gal A37.1 
Description	Max Score	Total Score	Query Cover	E value	Per. Ident	Accession
Tenacibaculum gallaicum strain A37.1 16S ribosomal RNA, partial sequence	2804	2804	1	0	1	NR_042631.1
Uncultured Tenacibaculum sp. clone OTU16 16S ribosomal RNA gene, partial sequence	2800	2800	0.99	0	1	MK588936.1
Tenacibaculum discolor strain LL04 11.1.1 16S ribosomal RNA, partial sequence	2597	2597	0.99	0	0.9769	NR_042576.1
Tenacibaculum sp. RSS4 16S ribosomal RNA gene, partial sequence	2582	2582	0.97	0	0.9805	KF792464.1
Uncultured bacterium clone SBS-RV-076 16S ribosomal RNA gene, partial sequence	2573	2573	0.97	0	0.9804	HQ326335.1
Tenacibaculum sp. VCSA14A 16S ribosomal RNA gene, partial sequence	2569	2569	0.97	0	0.9798	GQ996383.1
Tenacibaculum discolor strain B-IX 16S ribosomal RNA gene, partial sequence	2562	2562	0.96	0	0.9829	JN676161.1
Tenacibaculum sp. S10AQ 16S ribosomal RNA gene, partial sequence	2556	2556	0.92	0	0.9943	KF188477.1
Vibrio sp. V357 16S ribosomal RNA gene, partial sequence	2556	2556	0.97	0	0.9772	DQ146984.1
Tenacibaculum discolor strain 2B13 16S ribosomal RNA gene, partial sequence	2553	2553	0.95	0	0.9829	JQ231116.1
Tenacibaculum sp. strain S5-3-12 16S ribosomal RNA gene, partial sequence	2551	2551	0.97	0	0.9777	MK743975.1
Tenacibaculum sp. JAM-BA07 gene for 16S rRNA, partial sequence	2534	2534	0.95	0	0.9834	AB526334.1
Tenacibaculum sediminilitoris strain YKTF-3 16S ribosomal RNA, partial sequence	2531	2531	0.95	0	0.9834	NR_149768.1
Tenacibaculum ascidiaceicola strain RSS1-6 16S ribosomal RNA, partial sequence	2529	2529	0.95	0	0.9827	NR_148772.1
Tenacibaculum discolor 16S rRNA gene, isolate AP65	2529	2529	0.95	0	0.9827	HE584800.1
Tenacibaculum discolor strain 9A5 16S ribosomal RNA gene, partial sequence	2523	2523	0.95	0	0.9814	JQ231117.1
Tenacibaculum aestuarii strain SMK-4 16S ribosomal RNA, partial sequence	2518	2518	0.97	0	0.975	NR_043713.1
Tenacibaculum mesophilum strain DSM 13764 chromosome, complete genome	2514	12549	0.99	0	0.9664	CP045192.1
Tenacibaculum mesophilum strain DSM 13764 chromosome	2514	12549	0.99	0	0.9664	CP032544.1
Tenacibaculum litoreum strain CL-TF13 16S ribosomal RNA, partial sequence	2512	2512	0.95	0	0.9806	NR_043302.1
Tenacibaculum sp. DSM 106434 chromosome	2503	10013	0.99	0	0.9651	CP032548.1
Tenacibaculum lutimaris strain TF-53 16S ribosomal RNA gene, partial sequence	2484	2484	0.97	0	0.9709	AY661694.1
Tenacibaculum sp. strain s16 16S ribosomal RNA gene, partial sequence	2481	2481	0.99	0	0.9624	MF796620.1
Tenacibaculum lutimaris strain TF-26 16S ribosomal RNA, partial sequence	2479	2479	0.97	0	0.9703	NR_043080.1
Tenacibaculum ovolyticum clone SE1 16S ribosomal RNA gene, partial sequence	2475	2475	0.97	0	0.9678	AY771741.1
Marine gliding bacterium UWA-1 gene for 16S ribosomal RNA, partial sequence	2468	2468	0.97	0	0.967	AB039966.1
Tenacibaculum dicentrarchi strain AY7486TD, complete genome	2466	24303	0.99	0	0.9611	CP013671.1
Tenacibaculum sp. LS-828 16S ribosomal RNA gene, partial sequence	2460	2460	0.97	0	0.9658	KP162064.1
Uncultured Bacteroidetes bacterium clone 6D6 16S ribosomal RNA gene, partial sequence	2460	2460	0.99	0	0.961	GQ274077.1
Tenacibaculum sp. 68 16S ribosomal RNA gene, partial sequence	2459	2459	0.88	0	0.9948	JX454521.1
Marine bacterium B40 gene for 16S ribosomal RNA, partial sequence	2457	2457	0.91	0	0.987	AB607162.1
Tenacibaculum sp. Pbs-1 gene for 16S ribosomal RNA, partial sequence	2455	2455	0.96	0	0.9681	LC342074.1
Tenacibaculum sp. sw0106-02 16S ribosomal RNA gene, partial sequence	2453	2453	0.97	0	0.9663	KT276410.1
Tenacibaculum sp. RHA_26 16S ribosomal RNA gene, partial sequence	2451	2451	0.9	0	0.9898	JX854084.1
Tenacibaculum lutimaris strain DI 83II 16S ribosomal RNA gene, partial sequence	2449	2449	0.96	0	0.9699	MF471640.1
Uncultured Spiroplasma sp. partial 16S rRNA gene, isolate M4	2446	2446	0.99	0	0.9597	LT599042.1
Tenacibaculum sp. sw0106-03(3) 16S ribosomal RNA gene, partial sequence	2444	2444	0.97	0	0.965	KT276409.1
Tenacibaculum sp. strain 5 16S ribosomal RNA gene, partial sequence	2440	2440	0.93	0	0.9755	MN186596.1
Uncultured Tenacibaculum sp. partial 16S rRNA gene, isolate M1	2440	2440	0.99	0	0.959	LT599038.1
Tenacibaculum sp. KK1.21.3 gene for 16S ribosomal RNA, partial sequence	2440	2440	0.96	0	0.9661	AB265189.1
Tenacibaculum soleae strain LL04 12.1.7 16S ribosomal RNA, partial sequence	2436	2436	0.98	0	0.96	NR_042630.1
Tenacibaculum sp. 96GB gene for 16S ribosomal RNA, partial sequence	2435	2435	0.96	0	0.9655	AB265190.1
Uncultured Bacteroidetes bacterium partial 16S rRNA gene, clone LSmat.Fer.15	2429	2429	0.92	0	0.9793	HE576780.1
Tenacibaculum sp. KK1.3 gene for 16S ribosomal RNA, partial sequence	2429	2429	0.96	0	0.9641	AB265188.1
Tenacibaculum ovolyticum gene for 16S ribosomal RNA, complete sequence, strain: da5A-8	2427	2427	0.99	0	0.9565	LC144619.1
Tenacibaculum sp. ZXM071 16S ribosomal RNA gene, partial sequence	2427	2427	0.94	0	0.9721	FJ436726.1
Tenacibaculum sp. strain 12 16S ribosomal RNA gene, partial sequence	2425	2425	0.93	0	0.9747	MN186604.1
Tenacibaculum sp. P-R2A1-2 16S ribosomal RNA gene, partial sequence	2425	2425	0.97	0	0.9635	JX912707.1
Tenacibaculum litoreum strain 4-Sj-4-5-4-2-M 16S ribosomal RNA gene, partial sequence	2423	2423	0.91	0	0.98	KJ009531.1
Tenacibaculum jejuense strain KCTC 22618(T) genome assembly, chromosome: TJEJU	2418	7210	0.99	0	0.9551	LT899436.1
Tenacibaculum sp. S9AQ 16S ribosomal RNA gene, partial sequence	2416	2416	0.87	0	0.9933	KF188476.1
Tenacibaculum sp. MGE_SAT_708 16S ribosomal RNA gene, partial sequence	2416	2416	0.9	0	0.9826	JX854425.1
Tenacibaculum sp. UAzPsLept-5 16S ribosomal RNA gene, partial sequence	2416	2416	0.91	0	0.9819	JX515654.1
Flexibacter aurantiacus subsp. copepodarum gene for 16S rRNA, strain:IFO 15978	2416	2416	0.97	0	0.9621	AB078044.1
Tenacibaculum mesophilum gene for 16S rRNA, partial sequence, strain: NBRC 16308	2410	2410	0.95	0	0.9676	AB681059.1
Tenacibaculum mesophilum gene for 16S rRNA, partial sequence, strain:MBIC1543	2410	2410	0.95	0	0.9683	AB032502.1
Tenacibaculum sp. Hp32 16S ribosomal RNA gene, partial sequence	2409	2409	0.99	0	0.955	MK633875.1
Tenacibaculum sp. SZ-18 genome	2409	9636	0.99	0	0.954	CP019335.1
Tenacibaculum sp. HG9 partial 16S rRNA gene, strain HG9	2409	2409	0.97	0	0.9609	FN554616.2
Tenacibaculum mesophilum strain NBRC 16307 16S ribosomal RNA, partial sequence	2405	2405	0.95	0	0.9669	NR_113841.1
Tenacibaculum mesophilum gene for 16S rRNA, partial sequence, strain:MBIC4356	2405	2405	0.95	0	0.9675	AB032503.1
Tenacibaculum mesophilum strain MBIC1140 16S ribosomal RNA, partial sequence	2399	2399	0.95	0	0.9669	NR_024736.1
Tenacibaculum jejuense strain DL3-8 16S ribosomal RNA gene, partial sequence	2398	2398	0.97	0	0.9576	KF146504.1
Tenacibaculum caenipelagi strain HJ-26M 16S ribosomal RNA, partial sequence	2396	2396	0.95	0	0.9663	NR_125675.1
Tenacibaculum litopenaei strain B-I 16S ribosomal RNA, partial sequence	2394	2394	0.96	0	0.9607	NR_043967.1
Tenacibaculum ascidiaceicola strain ACBC072 16S ribosomal RNA gene, partial sequence	2392	2392	0.91	0	0.9764	MK129254.1
Tenacibaculum japonica gene for 16S rRNA, partial sequence	2392	2392	0.95	0	0.9636	AB275606.1
Tenacibaculum haliotis strain RA3-2 16S ribosomal RNA, partial sequence	2390	2390	0.95	0	0.9662	NR_158003.1
Tenacibaculum discolor strain USC20J 16S ribosomal RNA gene, partial sequence	2390	2390	0.91	0	0.9763	HQ441220.1
Tenacibaculum skagerrakense strain D30 16S ribosomal RNA, partial sequence	2388	2388	0.96	0	0.9606	NR_025229.1
Flexibacter echinicida strain F2 16S ribosomal RNA gene, partial sequence	2383	2383	0.96	0	0.9599	AY006466.1
Tenacibaculum litoreum strain KNUSC3025 16S ribosomal RNA gene, partial sequence	2381	2381	0.88	0	0.9873	KP342148.1
Tenacibaculum maritimum strain TM-KORJJ chromosome, complete genome	2379	14244	0.99	0	0.9507	CP020822.1
Tenacibaculum ovolyticum strain IFO 15947 16S ribosomal RNA, partial sequence	2379	2379	0.97	0	0.9581	NR_040912.1
Tenacibaculum sp. MM07 16S ribosomal RNA gene, partial sequence	2374	2374	0.88	0	0.9873	JN791367.1
Tenacibaculum dicentrarchi strain 35/09 16S ribosomal RNA, partial sequence	2374	2374	0.99	0	0.9505	NR_108475.1
Tenacibaculum sp. strain 2250 16S ribosomal RNA gene, partial sequence	2370	2370	0.95	0	0.9634	MH150835.1
Tenacibaculum insulae strain JDTF-31 16S ribosomal RNA, partial sequence	2370	2370	0.95	0	0.9633	NR_159277.1
Tenacibaculum adriaticum strain B390 16S ribosomal RNA, partial sequence	2370	2370	0.95	0	0.9634	NR_042579.1
Tenacibaculum maritimum isolate NCIMB 2154T genome assembly, chromosome: MARIT	2368	14205	0.99	0	0.9493	LT634361.1
Uncultured bacterium clone 12A05 16S ribosomal RNA gene, partial sequence	2368	2368	0.97	0	0.9555	KC668919.1
Tenacibaculum sp. AB401d partial 16S rRNA gene, isolate AB401d	2366	2366	0.95	0	0.9609	FR821225.1
Tenacibaculum amylolyticum strain NBRC 16310 16S ribosomal RNA, partial sequence	2366	2366	0.95	0	0.9621	NR_113842.1
Tenacibaculum sp. HJ103 16S ribosomal RNA gene, partial sequence	2366	2366	0.97	0	0.9538	DQ660385.1
Bacteroidetes bacterium swS05 16S ribosomal RNA gene, partial sequence	2364	2364	0.88	0	0.9837	KP412936.1
Tenacibaculum litoreum strain 4-Sj-4-5-4-1-M 16S ribosomal RNA gene, partial sequence	2364	2364	0.88	0	0.983	KJ009530.1
Tenacibaculum aiptasiae strain a4 16S ribosomal RNA, partial sequence	2362	2362	0.94	0	0.9645	NR_044202.1
Flexibacter aurantiacus subsp. copepodarum gene for 16S rRNA, partial sequence, strain: NBRC 15978	2361	2361	0.95	0	0.9614	AB681014.1
Tenacibaculum amylolyticum strain MBIC4355 16S ribosomal RNA, partial sequence	2361	2361	0.95	0	0.962	NR_024737.1
Uncultured bacterium clone WHENT_E1 16S ribosomal RNA gene, partial sequence	2359	2359	0.97	0	0.9548	GU201995.1
Uncultured bacterium clone WHENT_A9 16S ribosomal RNA gene, partial sequence	2359	2359	0.97	0	0.9548	GU201983.1
Tenacibaculum sp. SMB27 16S ribosomal RNA gene, partial sequence	2359	2359	0.91	0	0.9728	DQ868688.1
Uncultured bacterium clone UNM2 clone 10 16S ribosomal RNA gene, partial sequence	2355	2355	0.96	0	0.9577	KY003138.1
Tenacibaculum lutimaris strain ECSMC3 16S ribosomal RNA gene, partial sequence	2353	2353	0.92	0	0.9701	KU845380.1
Tenacibaculum discolor strain LPB0158 16S ribosomal RNA gene, partial sequence	2351	2351	0.87	0	0.9864	KX961719.1
Tenacibaculum litoreum strain KNUSC3024 16S ribosomal RNA gene, partial sequence	2351	2351	0.88	0	0.9843	KP342149.1
Uncultured bacterium clone 12F10 16S ribosomal RNA gene, partial sequence	2351	2351	0.97	0	0.9534	KC668976.1
Uncultured Flavobacteriaceae bacterium clone B276_16b 16S ribosomal RNA gene, partial sequence	2351	2351	0.95	0	0.9606	EF092238.1
Tenacibaculum xiamenense strain WJ-1 16S ribosomal RNA, partial sequence	2350	2350	0.95	0	0.9606	NR_109729.1
Tenacibaculum sp. VIB F95C/98 16S ribosomal RNA gene, partial sequence	2350	2350	0.97	0	0.9534	GU124769.1

## Sheet: 4. T.disc LL04 11.1.1
Description	Max Score	Total Score	Query Cover	E value	Per. Ident	Accession
Tenacibaculum discolor strain LL04 11.1.1 16S ribosomal RNA, partial sequence	2793	2793	1	0	1	NR_042576.1
Uncultured bacterium clone SBS-RV-076 16S ribosomal RNA gene, partial sequence	2697	2697	0.97	0	0.9953	HQ326335.1
Tenacibaculum sp. RSS4 16S ribosomal RNA gene, partial sequence	2695	2695	0.98	0	0.9939	KF792464.1
Tenacibaculum sp. VCSA14A 16S ribosomal RNA gene, partial sequence	2693	2693	0.97	0	0.9946	GQ996383.1
Tenacibaculum sp. strain S5-3-12 16S ribosomal RNA gene, partial sequence	2675	2675	0.97	0	0.9926	MK743975.1
Tenacibaculum discolor strain B-IX 16S ribosomal RNA gene, partial sequence	2675	2675	0.96	0	0.9959	JN676161.1
Vibrio sp. V357 16S ribosomal RNA gene, partial sequence	2663	2663	0.98	0	0.9899	DQ146984.1
Tenacibaculum discolor strain 2B13 16S ribosomal RNA gene, partial sequence	2662	2662	0.96	0	0.9959	JQ231116.1
Tenacibaculum discolor 16S rRNA gene, isolate AP65	2638	2638	0.95	0	0.9959	HE584800.1
Tenacibaculum sp. JAM-BA07 gene for 16S rRNA, partial sequence	2632	2632	0.95	0	0.9952	AB526334.1
Tenacibaculum ascidiaceicola strain RSS1-6 16S ribosomal RNA, partial sequence	2627	2627	0.95	0	0.9945	NR_148772.1
Tenacibaculum discolor strain 9A5 16S ribosomal RNA gene, partial sequence	2625	2625	0.95	0	0.9938	JQ231117.1
Tenacibaculum litoreum strain CL-TF13 16S ribosomal RNA, partial sequence	2621	2621	0.95	0	0.9938	NR_043302.1
Uncultured Tenacibaculum sp. clone OTU16 16S ribosomal RNA gene, partial sequence	2597	2597	1	0	0.9769	MK588936.1
Tenacibaculum gallaicum strain A37.1 16S ribosomal RNA, partial sequence	2597	2597	1	0	0.9769	NR_042631.1
Marine gliding bacterium UWA-1 gene for 16S ribosomal RNA, partial sequence	2590	2590	0.97	0	0.9818	AB039966.1
Tenacibaculum sp. strain 5 16S ribosomal RNA gene, partial sequence	2560	2560	0.94	0	0.9902	MN186596.1
Tenacibaculum mesophilum strain DSM 13764 chromosome, complete genome	2558	12771	1	0	0.9723	CP045192.1
Tenacibaculum mesophilum strain DSM 13764 chromosome	2558	12771	1	0	0.9723	CP032544.1
Marine bacterium B40 gene for 16S ribosomal RNA, partial sequence	2549	2549	0.93	0	0.9915	AB607162.1
Uncultured Bacteroidetes bacterium partial 16S rRNA gene, clone LSmat.Fer.15	2545	2545	0.92	0	0.9943	HE576780.1
Tenacibaculum sp. strain 12 16S ribosomal RNA gene, partial sequence	2543	2543	0.94	0	0.9895	MN186604.1
Tenacibaculum sp. DSM 106434 chromosome	2536	10146	1	0	0.9697	CP032548.1
Tenacibaculum sp. HG9 partial 16S rRNA gene, strain HG9	2536	2536	0.97	0	0.9764	FN554616.2
Tenacibaculum litoreum strain 4-Sj-4-5-4-2-M 16S ribosomal RNA gene, partial sequence	2534	2534	0.92	0	0.9943	KJ009531.1
Tenacibaculum sp. ZXM071 16S ribosomal RNA gene, partial sequence	2534	2534	0.94	0	0.9854	FJ436726.1
Tenacibaculum sp. strain s16 16S ribosomal RNA gene, partial sequence	2532	2532	0.99	0	0.9689	MF796620.1
Tenacibaculum sp. UAzPsLept-5 16S ribosomal RNA gene, partial sequence	2531	2531	0.91	0	0.9964	JX515654.1
Tenacibaculum lutimaris strain TF-53 16S ribosomal RNA gene, partial sequence	2510	2510	0.97	0	0.9737	AY661694.1
Tenacibaculum lutimaris strain TF-26 16S ribosomal RNA, partial sequence	2505	2505	0.97	0	0.9731	NR_043080.1
Tenacibaculum sp. Pbs-1 gene for 16S ribosomal RNA, partial sequence	2503	2503	0.97	0	0.9729	LC342074.1
Tenacibaculum discolor strain USC20J 16S ribosomal RNA gene, partial sequence	2503	2503	0.91	0	0.9907	HQ441220.1
Tenacibaculum sp. sw0106-03(3) 16S ribosomal RNA gene, partial sequence	2501	2501	0.97	0	0.9717	KT276409.1
Tenacibaculum sp. sw0106-02 16S ribosomal RNA gene, partial sequence	2499	2499	0.97	0	0.9717	KT276410.1
Tenacibaculum ascidiaceicola strain ACBC072 16S ribosomal RNA gene, partial sequence	2495	2495	0.92	0	0.9893	MK129254.1
Tenacibaculum sp. SZ-18 genome	2492	9969	1	0	0.9644	CP019335.1
Tenacibaculum aestuarii strain SMK-4 16S ribosomal RNA, partial sequence	2488	2488	0.97	0	0.971	NR_043713.1
Tenacibaculum sp. KK1.21.3 gene for 16S ribosomal RNA, partial sequence	2481	2481	0.97	0	0.9709	AB265189.1
Tenacibaculum litoreum strain 4-Sj-4-5-4-1-M 16S ribosomal RNA gene, partial sequence	2477	2477	0.91	0	0.9899	KJ009530.1
Tenacibaculum litoreum strain KNUSC3025 16S ribosomal RNA gene, partial sequence	2473	2473	0.9	0	0.9941	KP342148.1
Tenacibaculum sp. 96GB gene for 16S ribosomal RNA, partial sequence	2471	2471	0.97	0	0.9695	AB265190.1
Tenacibaculum sp. KK1.3 gene for 16S ribosomal RNA, partial sequence	2470	2470	0.97	0	0.9689	AB265188.1
Tenacibaculum sediminilitoris strain YKTF-3 16S ribosomal RNA, partial sequence	2462	2462	0.95	0	0.9744	NR_149768.1
Tenacibaculum litoreum strain Aa8 16S ribosomal RNA gene, partial sequence	2462	2462	0.92	0	0.9843	JX287305.1
Tenacibaculum caenipelagi strain HJ-26M 16S ribosomal RNA, partial sequence	2460	2460	0.95	0	0.9738	NR_125675.1
Tenacibaculum lutimaris strain DI 83II 16S ribosomal RNA gene, partial sequence	2457	2457	0.96	0	0.9707	MF471640.1
Tenacibaculum sp. MM07 16S ribosomal RNA gene, partial sequence	2457	2457	0.89	0	0.9934	JN791367.1
Tenacibaculum mesophilum gene for 16S rRNA, partial sequence, strain: NBRC 16308	2453	2453	0.95	0	0.9724	AB681059.1
Uncultured Bacteroidetes bacterium clone 6D6 16S ribosomal RNA gene, partial sequence	2451	2451	0.99	0	0.9603	GQ274077.1
Tenacibaculum litoreum strain KNUSC3024 16S ribosomal RNA gene, partial sequence	2447	2447	0.9	0	0.9912	KP342149.1
Tenacibaculum mesophilum strain NBRC 16307 16S ribosomal RNA, partial sequence	2447	2447	0.95	0	0.9717	NR_113841.1
Tenacibaculum mesophilum gene for 16S rRNA, partial sequence, strain:MBIC4356	2447	2447	0.95	0	0.9724	AB032503.1
Tenacibaculum mesophilum gene for 16S rRNA, partial sequence, strain:MBIC1543	2447	2447	0.95	0	0.9724	AB032502.1
Tenacibaculum sp. LS-828 16S ribosomal RNA gene, partial sequence	2442	2442	0.98	0	0.9632	KP162064.1
Tenacibaculum mesophilum strain MBIC1140 16S ribosomal RNA, partial sequence	2442	2442	0.95	0	0.9717	NR_024736.1
Tenacibaculum ascidiaceicola strain ACBC073 16S ribosomal RNA gene, partial sequence	2438	2438	0.92	0	0.9802	MK129264.1
Uncultured Spiroplasma sp. partial 16S rRNA gene, isolate M4	2438	2438	0.99	0	0.959	LT599042.1
Tenacibaculum sp. MGE_SAT_708 16S ribosomal RNA gene, partial sequence	2436	2436	0.91	0	0.9848	JX854425.1
Uncultured Tenacibaculum sp. partial 16S rRNA gene, isolate M1	2433	2433	0.99	0	0.9583	LT599038.1
Tenacibaculum discolor strain T84 16S ribosomal RNA gene, partial sequence	2427	2427	0.89	0	0.9904	KC756879.1
Tenacibaculum discolor strain LPB0158 16S ribosomal RNA gene, partial sequence	2422	2422	0.88	0	0.9925	KX961719.1
Flexibacter aurantiacus subsp. copepodarum gene for 16S rRNA, strain:IFO 15978	2420	2420	0.97	0	0.9621	AB078044.1
Tenacibaculum sp. P-R2A1-2 16S ribosomal RNA gene, partial sequence	2418	2418	0.97	0	0.9622	JX912707.1
Tenacibaculum ovolyticum gene for 16S ribosomal RNA, complete sequence, strain: da5A-8	2416	2416	1	0	0.9558	LC144619.1
Tenacibaculum skagerrakense strain D30 16S ribosomal RNA, partial sequence	2407	2407	0.97	0	0.9628	NR_025229.1
Tenacibaculum sp. RHA_26 16S ribosomal RNA gene, partial sequence	2405	2405	0.9	0	0.9832	JX854084.1
Tenacibaculum adriaticum strain B390 16S ribosomal RNA, partial sequence	2405	2405	0.95	0	0.9676	NR_042579.1
Tenacibaculum sp. C28 16S ribosomal RNA gene, partial sequence	2403	2403	0.94	0	0.97	JX853817.1
Tenacibaculum sp. AB401d partial 16S rRNA gene, isolate AB401d	2403	2403	0.96	0	0.9651	FR821225.1
Tenacibaculum soleae strain LL04 12.1.7 16S ribosomal RNA, partial sequence	2403	2403	0.99	0	0.9544	NR_042630.1
Tenacibaculum crassostreae strain JO-1 16S ribosomal RNA, partial sequence	2401	2401	0.92	0	0.9771	NR_044498.1
Tenacibaculum sp. LPB0136, complete genome	2399	7188	1	0	0.9532	CP018155.1
Tenacibaculum sp. S10AQ 16S ribosomal RNA gene, partial sequence	2399	2399	0.92	0	0.9758	KF188477.1
Tenacibaculum lutimaris strain SWZ21 16S ribosomal RNA gene, partial sequence	2398	2398	0.92	0	0.9778	KY498527.1
Tenacibaculum sp. EDSW1 16S ribosomal RNA gene, partial sequence	2394	2394	0.92	0	0.9764	JF895523.1
Tenacibaculum aiptasiae strain a4 16S ribosomal RNA, partial sequence	2394	2394	0.94	0	0.968	NR_044202.1
Tenacibaculum ovolyticum clone SE1 16S ribosomal RNA gene, partial sequence	2390	2390	0.98	0	0.9571	AY771741.1
Tenacibaculum litoreum strain HSC_22 16S ribosomal RNA gene, partial sequence	2388	2388	0.92	0	0.9731	MH643681.1
Tenacibaculum sp. BG-4-E3 16S ribosomal RNA gene, partial sequence	2388	2388	0.91	0	0.9784	KF560374.1
Flavobacteriaceae sp. BL08 16S ribosomal RNA gene, partial sequence	2375	2375	0.92	0	0.973	JN791295.1
Tenacibaculum sp. SG-28 gene for 16S rRNA, partial sequence	2372	2372	0.92	0	0.9729	AB557539.1
Tenacibaculum sp. Hp32 16S ribosomal RNA gene, partial sequence	2368	2368	0.99	0	0.9504	MK633875.1
Tenacibaculum sp. strain KSTI50 16S ribosomal RNA gene, partial sequence	2368	2368	0.93	0	0.9684	KX989416.1
Tenacibaculum jejuense strain KCTC 22618(T) genome assembly, chromosome: TJEJU	2368	7061	1	0	0.9498	LT899436.1
Uncultured bacterium clone WHENT_E1 16S ribosomal RNA gene, partial sequence	2368	2368	0.97	0	0.9562	GU201995.1
Flexibacter sp. S4471 16S ribosomal RNA gene, partial sequence	2368	2368	0.94	0	0.9665	FJ457296.1
Tenacibaculum sp. C16-1 gene for 16S rRNA, partial sequence	2366	2366	0.93	0	0.9703	LC530062.1
Tenacibaculum japonica gene for 16S rRNA, partial sequence	2366	2366	0.96	0	0.9597	AB275606.1
Tenacibaculum ovolyticum strain IFO 15947 16S ribosomal RNA, partial sequence	2366	2366	0.97	0	0.9562	NR_040912.1
Tenacibaculum litopenaei strain B-I 16S ribosomal RNA, partial sequence	2364	2364	0.97	0	0.9567	NR_043967.1
Flexibacter echinicida strain F2 16S ribosomal RNA gene, partial sequence	2364	2364	0.97	0	0.9573	AY006466.1
Tenacibaculum mesophilum strain F2_32 16S ribosomal RNA gene, partial sequence	2362	2362	0.93	0	0.9702	MN481025.1
Tenacibaculum sp. strain 2250 16S ribosomal RNA gene, partial sequence	2362	2362	0.95	0	0.962	MH150835.1
Tenacibaculum sp. strain HH89 16S ribosomal RNA gene, partial sequence	2362	2362	0.9	0	0.9788	MF155648.1
Uncultured bacterium clone 12A05 16S ribosomal RNA gene, partial sequence	2362	2362	0.97	0	0.9549	KC668919.1
Flexibacter aurantiacus subsp. copepodarum gene for 16S rRNA, partial sequence, strain: NBRC 15978	2362	2362	0.95	0	0.9614	AB681014.1
Tenacibaculum dicentrarchi strain AY7486TD, complete genome	2361	23334	1	0	0.9492	CP013671.1
Tenacibaculum jejuense strain DL3-8 16S ribosomal RNA gene, partial sequence	2361	2361	0.98	0	0.953	KF146504.1
Tenacibaculum sp. LMH 16S ribosomal RNA gene, partial sequence	2359	2359	0.92	0	0.9701	KU560487.1
Tenacibaculum mesophilum strain F2_27 16S ribosomal RNA gene, partial sequence	2357	2357	0.92	0	0.9708	MN481027.1

## Sheet: 5. T.disc 9A5
Description	Max Score	Total Score	Query Cover	E value	Per. Ident	Accession
Tenacibaculum discolor strain 9A5 16S ribosomal RNA gene, partial sequence	2676	2676	1	0	1	JQ231117.1
Tenacibaculum sp. RSS4 16S ribosomal RNA gene, partial sequence	2663	2663	0.99	0	0.9986	KF792464.1
Uncultured bacterium clone SBS-RV-076 16S ribosomal RNA gene, partial sequence	2663	2663	0.99	0	0.9986	HQ326335.1
Tenacibaculum sp. VCSA14A 16S ribosomal RNA gene, partial sequence	2660	2660	0.99	0	0.9979	GQ996383.1
Tenacibaculum discolor strain 2B13 16S ribosomal RNA gene, partial sequence	2658	2658	0.99	0	0.9979	JQ231116.1
Tenacibaculum discolor strain B-IX 16S ribosomal RNA gene, partial sequence	2658	2658	0.99	0	0.9979	JN676161.1
Tenacibaculum ascidiaceicola strain RSS1-6 16S ribosomal RNA, partial sequence	2654	2654	0.99	0	0.9993	NR_148772.1
Tenacibaculum discolor 16S rRNA gene, isolate AP65	2649	2649	0.99	0	0.9986	HE584800.1
Tenacibaculum sp. JAM-BA07 gene for 16S rRNA, partial sequence	2649	2649	0.99	0	0.9986	AB526334.1
Tenacibaculum discolor strain LL04 11.1.1 16S ribosomal RNA, partial sequence	2625	2625	0.99	0	0.9938	NR_042576.1
Vibrio sp. V357 16S ribosomal RNA gene, partial sequence	2591	2591	0.99	0	0.9896	DQ146984.1
Tenacibaculum litoreum strain CL-TF13 16S ribosomal RNA, partial sequence	2588	2588	0.99	0	0.991	NR_043302.1
Tenacibaculum sp. strain S5-3-12 16S ribosomal RNA gene, partial sequence	2586	2586	0.99	0	0.989	MK743975.1
Marine bacterium B40 gene for 16S ribosomal RNA, partial sequence	2584	2584	0.97	0	0.9958	AB607162.1
Tenacibaculum sp. ZXM071 16S ribosomal RNA gene, partial sequence	2564	2564	0.98	0	0.9889	FJ436726.1
Marine gliding bacterium UWA-1 gene for 16S ribosomal RNA, partial sequence	2564	2564	0.99	0	0.9855	AB039966.1
Tenacibaculum sp. UAzPsLept-5 16S ribosomal RNA gene, partial sequence	2549	2549	0.95	0	0.9986	JX515654.1
Tenacibaculum discolor strain USC20J 16S ribosomal RNA gene, partial sequence	2532	2532	0.95	0	0.9943	HQ441220.1
Tenacibaculum ascidiaceicola strain ACBC072 16S ribosomal RNA gene, partial sequence	2531	2531	0.96	0	0.9936	MK129254.1
Tenacibaculum sp. strain 5 16S ribosomal RNA gene, partial sequence	2527	2527	0.97	0	0.988	MN186596.1
Uncultured Bacteroidetes bacterium partial 16S rRNA gene, clone LSmat.Fer.15	2527	2527	0.95	0	0.9971	HE576780.1
Uncultured Tenacibaculum sp. clone OTU16 16S ribosomal RNA gene, partial sequence	2523	2523	0.99	0	0.9814	MK588936.1
Tenacibaculum gallaicum strain A37.1 16S ribosomal RNA, partial sequence	2523	2523	0.99	0	0.9814	NR_042631.1
Tenacibaculum sp. strain 12 16S ribosomal RNA gene, partial sequence	2514	2514	0.97	0	0.9873	MN186604.1
Tenacibaculum litoreum strain 4-Sj-4-5-4-2-M 16S ribosomal RNA gene, partial sequence	2512	2512	0.96	0	0.9907	KJ009531.1
Tenacibaculum sediminilitoris strain YKTF-3 16S ribosomal RNA, partial sequence	2484	2484	0.99	0	0.9785	NR_149768.1
Tenacibaculum ascidiaceicola strain ACBC073 16S ribosomal RNA gene, partial sequence	2479	2479	0.96	0	0.9845	MK129264.1
Tenacibaculum caenipelagi strain HJ-26M 16S ribosomal RNA, partial sequence	2477	2477	0.99	0	0.9771	NR_125675.1
Tenacibaculum sp. MGE_SAT_708 16S ribosomal RNA gene, partial sequence	2460	2460	0.95	0	0.9877	JX854425.1
Tenacibaculum sp. HG9 partial 16S rRNA gene, strain HG9	2455	2455	0.99	0	0.9731	FN554616.2
Tenacibaculum aestuarii strain SMK-4 16S ribosomal RNA, partial sequence	2453	2453	0.99	0	0.9731	NR_043713.1
Tenacibaculum litoreum strain 4-Sj-4-5-4-1-M 16S ribosomal RNA gene, partial sequence	2451	2451	0.95	0	0.9863	KJ009530.1
Tenacibaculum litoreum strain KNUSC3025 16S ribosomal RNA gene, partial sequence	2447	2447	0.93	0	0.9905	KP342148.1
Tenacibaculum discolor strain LPB0158 16S ribosomal RNA gene, partial sequence	2440	2440	0.92	0	0.9948	KX961719.1
Tenacibaculum sp. RHA_26 16S ribosomal RNA gene, partial sequence	2435	2435	0.94	0	0.9869	JX854084.1
Tenacibaculum sp. MM07 16S ribosomal RNA gene, partial sequence	2431	2431	0.93	0	0.9897	JN791367.1
Tenacibaculum lutimaris strain TF-53 16S ribosomal RNA gene, partial sequence	2431	2431	0.99	0	0.9704	AY661694.1
Tenacibaculum mesophilum strain DSM 13764 chromosome, complete genome	2429	12125	0.99	0	0.9697	CP045192.1
Tenacibaculum mesophilum strain DSM 13764 chromosome	2429	12125	0.99	0	0.9697	CP032544.1
Tenacibaculum sp. Pbs-1 gene for 16S ribosomal RNA, partial sequence	2429	2429	0.99	0	0.9697	LC342074.1
Tenacibaculum litoreum strain Aa8 16S ribosomal RNA gene, partial sequence	2429	2429	0.96	0	0.9806	JX287305.1
Tenacibaculum sp. S10AQ 16S ribosomal RNA gene, partial sequence	2427	2427	0.97	0	0.9774	KF188477.1
Tenacibaculum lutimaris strain TF-26 16S ribosomal RNA, partial sequence	2425	2425	0.99	0	0.9697	NR_043080.1
Tenacibaculum mesophilum gene for 16S rRNA, partial sequence, strain: NBRC 16308	2423	2423	0.99	0	0.9696	AB681059.1
Tenacibaculum sp. KK1.21.3 gene for 16S ribosomal RNA, partial sequence	2423	2423	0.99	0	0.969	AB265189.1
Tenacibaculum litoreum strain KNUSC3024 16S ribosomal RNA gene, partial sequence	2422	2422	0.93	0	0.9875	KP342149.1
Tenacibaculum mesophilum gene for 16S rRNA, partial sequence, strain:MBIC4356	2420	2420	0.99	0	0.9702	AB032503.1
Tenacibaculum sp. sw0106-02 16S ribosomal RNA gene, partial sequence	2418	2418	0.99	0	0.9683	KT276410.1
Tenacibaculum sp. sw0106-03(3) 16S ribosomal RNA gene, partial sequence	2418	2418	0.99	0	0.9683	KT276409.1
Tenacibaculum mesophilum strain NBRC 16307 16S ribosomal RNA, partial sequence	2418	2418	0.99	0	0.9689	NR_113841.1
Tenacibaculum sp. 96GB gene for 16S ribosomal RNA, partial sequence	2416	2416	0.99	0	0.9676	AB265190.1
Tenacibaculum mesophilum gene for 16S rRNA, partial sequence, strain:MBIC1543	2414	2414	0.99	0	0.9695	AB032502.1
Tenacibaculum mesophilum strain MBIC1140 16S ribosomal RNA, partial sequence	2414	2414	0.99	0	0.9695	NR_024736.1
Tenacibaculum sp. KK1.3 gene for 16S ribosomal RNA, partial sequence	2412	2412	0.99	0	0.9669	AB265188.1
Tenacibaculum lutimaris strain DI 83II 16S ribosomal RNA gene, partial sequence	2410	2410	0.99	0	0.9676	MF471640.1
Tenacibaculum sp. DSM 106434 chromosome	2407	9629	0.99	0	0.9669	CP032548.1
Tenacibaculum discolor strain T84 16S ribosomal RNA gene, partial sequence	2407	2407	0.93	0	0.9874	KC756879.1
Tenacibaculum aiptasiae strain a4 16S ribosomal RNA, partial sequence	2403	2403	0.97	0	0.9726	NR_044202.1
Tenacibaculum sp. C16-1 gene for 16S rRNA, partial sequence	2401	2401	0.96	0	0.9752	LC530062.1
Flavobacteriaceae sp. BL08 16S ribosomal RNA gene, partial sequence	2399	2399	0.96	0	0.9758	JN791295.1
Tenacibaculum sp. strain s16 16S ribosomal RNA gene, partial sequence	2398	2398	0.99	0	0.9648	MF796620.1
Flexibacter aurantiacus subsp. copepodarum gene for 16S rRNA, strain:IFO 15978	2383	2383	0.99	0	0.9641	AB078044.1
Tenacibaculum sp. LMH 16S ribosomal RNA gene, partial sequence	2381	2381	0.96	0	0.973	KU560487.1
Tenacibaculum sp. P-R2A1-2 16S ribosomal RNA gene, partial sequence	2381	2381	0.99	0	0.9642	JX912707.1
Tenacibaculum crassostreae strain JO-1 16S ribosomal RNA, partial sequence	2381	2381	0.96	0	0.9742	NR_044498.1
Tenacibaculum sp. EDSW1 16S ribosomal RNA gene, partial sequence	2379	2379	0.96	0	0.9736	JF895523.1
Tenacibaculum sp. strain 2250 16S ribosomal RNA gene, partial sequence	2377	2377	0.99	0	0.9653	MH150835.1
Tenacibaculum lutimaris strain SWZ21 16S ribosomal RNA gene, partial sequence	2377	2377	0.95	0	0.9749	KY498527.1
Flexibacter aurantiacus subsp. copepodarum gene for 16S rRNA, partial sequence, strain: NBRC 15978	2377	2377	0.99	0	0.9641	AB681014.1
Uncultured Bacteroidetes bacterium clone 6D6 16S ribosomal RNA gene, partial sequence	2377	2377	0.99	0	0.9634	GQ274077.1
Tenacibaculum adriaticum strain B390 16S ribosomal RNA, partial sequence	2377	2377	0.99	0	0.9653	NR_042579.1
Bacteroidetes bacterium swS05 16S ribosomal RNA gene, partial sequence	2370	2370	0.92	0	0.9844	KP412936.1
Tenacibaculum sp. BG-4-E3 16S ribosomal RNA gene, partial sequence	2368	2368	0.95	0	0.9755	KF560374.1
Tenacibaculum sp. 68 16S ribosomal RNA gene, partial sequence	2366	2366	0.91	0	0.9858	JX454521.1
Tenacibaculum sp. AB401d partial 16S rRNA gene, isolate AB401d	2364	2364	0.99	0	0.9621	FR821225.1
Tenacibaculum japonica gene for 16S rRNA, partial sequence	2364	2364	0.99	0	0.9627	AB275606.1
Tenacibaculum sp. C28 16S ribosomal RNA gene, partial sequence	2362	2362	0.97	0	0.967	JX853817.1
Uncultured Spiroplasma sp. partial 16S rRNA gene, isolate M4	2359	2359	0.99	0	0.9614	LT599042.1
Tenacibaculum litoreum strain HSC_22 16S ribosomal RNA gene, partial sequence	2357	2357	0.96	0	0.9701	MH643681.1
Tenacibaculum sp. strain KSTI50 16S ribosomal RNA gene, partial sequence	2353	2353	0.97	0	0.9663	KX989416.1
Uncultured Tenacibaculum sp. partial 16S rRNA gene, isolate M1	2353	2353	0.99	0	0.9607	LT599038.1
Tenacibaculum xiamenense strain WJ-1 16S ribosomal RNA, partial sequence	2353	2353	0.99	0	0.9619	NR_109729.1
Tenacibaculum amylolyticum strain NBRC 16310 16S ribosomal RNA, partial sequence	2351	2351	0.99	0	0.9607	NR_113842.1
Tenacibaculum aiptasiae strain B18 16S ribosomal RNA gene, partial sequence	2350	2350	0.95	0	0.9733	MG819696.1
Tenacibaculum sp. SZ-18 genome	2350	9400	0.99	0	0.9601	CP019335.1
Tenacibaculum mesophilum strain F2_32 16S ribosomal RNA gene, partial sequence	2348	2348	0.97	0	0.9674	MN481025.1
Tenacibaculum sp. SMB27 16S ribosomal RNA gene, partial sequence	2348	2348	0.96	0	0.9707	DQ868688.1
Tenacibaculum amylolyticum strain MBIC4355 16S ribosomal RNA, partial sequence	2348	2348	0.99	0	0.9612	NR_024737.1
Tenacibaculum sp. LS-828 16S ribosomal RNA gene, partial sequence	2344	2344	0.99	0	0.9594	KP162064.1
Tenacibaculum sp. strain HH89 16S ribosomal RNA gene, partial sequence	2342	2342	0.94	0	0.9759	MF155648.1
Tenacibaculum lutimaris strain ECSMC3 16S ribosomal RNA gene, partial sequence	2342	2342	0.96	0	0.9681	KU845380.1
Tenacibaculum skagerrakense strain D30 16S ribosomal RNA, partial sequence	2342	2342	0.99	0	0.9595	NR_025229.1
Tenacibaculum sp. strain M341 16S ribosomal RNA gene, partial sequence	2340	2340	0.98	0	0.9624	MK583676.1
Flexibacter sp. S4471 16S ribosomal RNA gene, partial sequence	2340	2340	0.97	0	0.9649	FJ457296.1
Cytophaga sp. JB-4 16S ribosomal RNA gene, partial sequence	2338	2338	0.97	0	0.9648	KP265956.1
Tenacibaculum mesophilum strain F2_27 16S ribosomal RNA gene, partial sequence	2337	2337	0.96	0	0.9679	MN481027.1
Tenacibaculum sp. strain ECSMC24 16S ribosomal RNA gene, partial sequence	2337	2337	0.97	0	0.9655	KU845479.1
Tenacibaculum sp. QDHT-02 16S ribosomal RNA gene, partial sequence	2337	2337	0.96	0	0.9667	FJ210798.1
Tenacibaculum soleae strain LL04 12.1.7 16S ribosomal RNA, partial sequence	2335	2335	0.99	0	0.9579	NR_042630.1
Tenacibaculum aiptasiae strain ECSMB75 16S ribosomal RNA gene, partial sequence	2333	2333	0.93	0	0.9765	KU982638.1

## Sheet: 6. T.finn TNO006
Description	Max Score	Total Score	Query Cover	E value	Per. Ident	Accession
Tenacibaculum finnmarkense strain TNO006 16S ribosomal RNA gene, partial sequence	2303	2303	1	0	1	MN699389.1
Tenacibaculum dicentrarchi strain AY7486TD, complete genome	2292	22684	1	0	0.9968	CP013671.1
Tenacibaculum sp. Tsp.7 16S ribosomal RNA gene, partial sequence	2285	2285	0.99	0	0.9984	KT270391.1
Tenacibaculum sp. 5133_F78_6ulcer_98 16S ribosomal RNA gene, partial sequence	2266	2266	1	0	0.992	GU124766.1
Tenacibaculum sp. 5137_F112_F_98 16S ribosomal RNA gene, partial sequence	2266	2266	1	0	0.9928	GU124762.1
Tenacibaculum sp. VIB F95C/98 16S ribosomal RNA gene, partial sequence	2265	2265	1	0	0.992	GU124769.1
Tenacibaculum sp. 5136_F112_C_98 16S ribosomal RNA gene, partial sequence	2265	2265	1	0	0.9928	GU124763.1
Tenacibaculum finnmarkense strain Tsp.2 16S ribosomal RNA gene, partial sequence	2263	2263	0.99	0	0.9952	KT270386.1
Tenacibaculum sp. VIB F140/96 16S ribosomal RNA gene, partial sequence	2259	2259	0.99	0	0.9928	GU124770.1
Tenacibaculum finnmarkense strain DSM 28541 16S ribosomal RNA gene, partial sequence	2257	2257	0.99	0	0.9944	KT270385.1
Tenacibaculum finnmarkense strain Tsp.5 16S ribosomal RNA gene, partial sequence	2250	2250	0.99	0	0.9927	KT270389.1
Tenacibaculum sp. 5138_F16_98_F98_98 16S ribosomal RNA gene, partial sequence	2248	2248	0.98	0	0.9927	GU124761.1
Flavobacteriaceae bacterium G121102s2_3 16S ribosomal RNA gene, partial sequence	2226	2226	1	0	0.9872	AY353820.1
Tenacibaculum sp. 5134_F95_B_98 16S ribosomal RNA gene, partial sequence	2222	2222	0.98	0	0.9927	GU124765.1
Tenacibaculum ovolyticum clone SE1 16S ribosomal RNA gene, partial sequence	2215	2215	1	0	0.9856	AY771741.1
Tenacibaculum sp. 5132_F78_6R_98 16S ribosomal RNA gene, partial sequence	2204	2204	0.97	0	0.9926	GU124767.1
Uncultured bacterium clone XXM_1_058 16S ribosomal RNA gene, partial sequence	2198	2198	1	0	0.9832	JX559201.1
Flavobacteriaceae bacterium G121102s2_2 16S ribosomal RNA gene, partial sequence	2198	2198	1	0	0.9832	AY353819.1
Tenacibaculum dicentrarchi strain TdChD04 16S ribosomal RNA gene, partial sequence	2187	2187	1	0	0.9816	KT000261.1
Tenacibaculum dicentrarchi strain TdChD03 16S ribosomal RNA gene, partial sequence	2182	2182	1	0	0.9808	KT000263.1
Tenacibaculum dicentrarchi strain TdChD06 16S ribosomal RNA gene, partial sequence	2180	2180	0.99	0	0.9808	KT000265.1
Tenacibaculum dicentrarchi strain TdChD05 16S ribosomal RNA gene, partial sequence	2180	2180	0.99	0	0.9808	KT000264.1
Tenacibaculum dicentrarchi strain TdChD01 16S ribosomal RNA gene, partial sequence	2180	2180	0.99	0	0.9808	KT000262.1
Tenacibaculum dicentrarchi strain Ch2402 16S ribosomal RNA gene, partial sequence	2172	2172	0.98	0	0.9845	KY041669.1
Tenacibaculum aestuariivivum strain JDTF-79 16S ribosomal RNA, partial sequence	2170	2170	1	0	0.9792	NR_159126.1
Flavobacteriaceae bacterium G121102s1_3 16S ribosomal RNA gene, partial sequence	2169	2169	0.99	0	0.9815	AY353818.1
Tenacibaculum dicentrarchi strain QCR27 16S ribosomal RNA gene, partial sequence	2159	2159	0.99	0	0.9784	KX984053.1
Tenacibaculum insulae strain JDTF-31 16S ribosomal RNA, partial sequence	2158	2158	0.99	0	0.9776	NR_159277.1
Tenacibaculum sp. Tsp.4 16S ribosomal RNA gene, partial sequence	2158	2158	0.99	0	0.9799	KT270388.1
Tenacibaculum dicentrarchi strain 35/09 16S ribosomal RNA, partial sequence	2158	2158	1	0	0.9768	NR_108475.1
Uncultured organism clone ctg_CGOF173 16S ribosomal RNA gene, partial sequence	2158	2158	0.99	0	0.9776	DQ395657.1
Tenacibaculum finnmarkense strain S2F3 16S ribosomal RNA gene, partial sequence	2156	2156	0.93	0	0.9983	MF192944.1
Tenacibaculum finnmarkense strain S2F12 16S ribosomal RNA gene, partial sequence	2156	2156	0.93	0	0.9983	MF192942.1
Tenacibaculum finnmarkense strain S1F10 16S ribosomal RNA gene, partial sequence	2156	2156	0.93	0	0.9983	MF192917.1
Tenacibaculum dicentrarchi strain QCR29 16S ribosomal RNA gene, partial sequence	2156	2156	0.99	0	0.9791	KX984054.1
Tenacibaculum dicentrarchi strain QCR46 16S ribosomal RNA gene, partial sequence	2154	2154	0.99	0	0.9776	KX984056.1
Tenacibaculum dicentrarchi strain QCR41 16S ribosomal RNA gene, partial sequence	2154	2154	0.99	0	0.9776	KX984055.1
Marine bacterium II2021 16S ribosomal RNA gene, partial sequence	2150	2150	0.99	0	0.9783	KR003327.1
Tenacibaculum soleae strain LL04 12.1.7 16S ribosomal RNA, partial sequence	2148	2148	0.99	0	0.976	NR_042630.1
Tenacibaculum sp. MGP-10 16S ribosomal RNA gene, partial sequence	2148	2148	0.98	0	0.9798	AF530136.1
Tenacibaculum dicentrarchi strain NCIMB 14598 16S ribosomal RNA gene, partial sequence	2146	2146	0.99	0	0.9782	KT270381.1
Tenacibaculum finnmarkense strain S2F5 16S ribosomal RNA gene, partial sequence	2139	2139	0.93	0	0.9957	MF192946.1
Tenacibaculum finnmarkense strain S2F2 16S ribosomal RNA gene, partial sequence	2139	2139	0.93	0	0.9957	MF192943.1
Tenacibaculum finnmarkense strain S2F11 16S ribosomal RNA gene, partial sequence	2139	2139	0.93	0	0.9957	MF192941.1
Tenacibaculum sp. strain S1J2J7 16S ribosomal RNA gene, partial sequence	2139	2139	0.93	0	0.9957	MF192929.1
Tenacibaculum finnmarkense strain S1F8 16S ribosomal RNA gene, partial sequence	2139	2139	0.93	0	0.9957	MF192925.1
Tenacibaculum finnmarkense strain S1F7 16S ribosomal RNA gene, partial sequence	2139	2139	0.93	0	0.9957	MF192924.1
Tenacibaculum finnmarkense strain S1F6 16S ribosomal RNA gene, partial sequence	2139	2139	0.93	0	0.9957	MF192923.1
Tenacibaculum finnmarkense strain S1F3 16S ribosomal RNA gene, partial sequence	2139	2139	0.93	0	0.9957	MF192920.1
Tenacibaculum finnmarkense strain S1F2 16S ribosomal RNA gene, partial sequence	2139	2139	0.93	0	0.9957	MF192919.1
Tenacibaculum finnmarkense strain S1F11 16S ribosomal RNA gene, partial sequence	2139	2139	0.93	0	0.9957	MF192918.1
Tenacibaculum finnmarkense strain S1F1 16S ribosomal RNA gene, partial sequence	2139	2139	0.93	0	0.9957	MF192916.1
Tenacibaculum sp. strain S1E2J8 16S ribosomal RNA gene, partial sequence	2139	2139	0.93	0	0.9957	MF192914.1
Tenacibaculum sp. strain S1E2J3 16S ribosomal RNA gene, partial sequence	2139	2139	0.93	0	0.9957	MF192910.1
Tenacibaculum sp. strain S1E2J11 16S ribosomal RNA gene, partial sequence	2139	2139	0.93	0	0.9957	MF192905.1
Tenacibaculum sp. strain S2F8 16S ribosomal RNA gene, partial sequence	2134	2134	0.93	0	0.9949	MF192949.1
Tenacibaculum sp. strain S2F4 16S ribosomal RNA gene, partial sequence	2134	2134	0.93	0	0.9949	MF192945.1
Tenacibaculum soleae strain NCIMB 14368 16S ribosomal RNA gene, partial sequence	2134	2134	0.99	0	0.9766	KT270384.1
Tenacibaculum sp. strain S2F10 16S ribosomal RNA gene, partial sequence	2128	2128	0.93	0	0.994	MF192940.1
Tenacibaculum sp. strain S2F1 16S ribosomal RNA gene, partial sequence	2128	2128	0.93	0	0.994	MF192939.1
Tenacibaculum sp. strain S1E1J4 16S ribosomal RNA gene, partial sequence	2128	2128	0.93	0	0.994	MF192902.1
Tenacibaculum sp. strain S1E1J3 16S ribosomal RNA gene, partial sequence	2128	2128	0.93	0	0.994	MF192901.1
Tenacibaculum sp. strain S1E1J1 16S ribosomal RNA gene, partial sequence	2128	2128	0.93	0	0.994	MF192899.1
Tenacibaculum haliotis strain RA3-2 16S ribosomal RNA, partial sequence	2126	2126	1	0	0.9729	NR_158003.1
Tenacibaculum sp. strain S2J4 16S ribosomal RNA gene, partial sequence	2122	2122	0.93	0	0.9932	MF192954.1
Tenacibaculum sp. strain S2J3 16S ribosomal RNA gene, partial sequence	2122	2122	0.93	0	0.9932	MF192953.1
Tenacibaculum sp. strain S2F7 16S ribosomal RNA gene, partial sequence	2122	2122	0.93	0	0.9932	MF192948.1
Tenacibaculum sp. strain S1J2 16S ribosomal RNA gene, partial sequence	2122	2122	0.93	0	0.9932	MF192928.1
Tenacibaculum sp. strain S2J1 16S ribosomal RNA gene, partial sequence	2117	2117	0.93	0	0.9923	MF192951.1
Tenacibaculum sp. strain S2F9 16S ribosomal RNA gene, partial sequence	2117	2117	0.93	0	0.9923	MF192950.1
Tenacibaculum sp. strain S1F9 16S ribosomal RNA gene, partial sequence	2117	2117	0.93	0	0.9923	MF192926.1
Tenacibaculum sp. strain S1F4 16S ribosomal RNA gene, partial sequence	2117	2117	0.93	0	0.9923	MF192921.1
Tenacibaculum ovolyticum gene for 16S ribosomal RNA, complete sequence, strain: da5A-8	2109	2109	1	0	0.9704	LC144619.1
Uncultured Tenacibaculum sp. clone C114001147 16S ribosomal RNA gene, partial sequence	2109	2109	1	0	0.9704	JX525040.1
Tenacibaculum sp. 66 16S ribosomal RNA gene, partial sequence	2109	2109	0.96	0	0.9794	JX454528.1
Tenacibaculum ovolyticum strain NBRC 15947 16S ribosomal RNA, partial sequence	2109	2109	1	0	0.9704	NR_113826.1
Tenacibaculum ovolyticum strain IFO 15947 16S ribosomal RNA, partial sequence	2109	2109	1	0	0.9704	NR_040912.1
Tenacibaculum ovolyticus gene for 16S rRNA, partial sequence, strain:IAM14318	2109	2109	1	0	0.9704	AB032506.1
Flavobacteriaceae bacterium G11A2 16S ribosomal RNA gene, partial sequence	2108	2108	1	0	0.9704	AY353816.1
Tenacibaculum sp. HME8306 16S ribosomal RNA gene, partial sequence	2093	2093	0.99	0	0.9702	JQ762402.1
Tenacibaculum ovolyticum strain NCIMB 13127 16S ribosomal RNA gene, partial sequence	2091	2091	0.99	0	0.9702	KT270383.1
Tenacibaculum soleae partial 16S rRNA gene, strain a467	2087	2087	0.97	0	0.9706	AM989481.1
Tenacibaculum sp. Tsp.3 16S ribosomal RNA gene, partial sequence	2085	2085	0.99	0	0.9694	KT270387.1
Tenacibaculum aiptasiae strain a4 16S ribosomal RNA, partial sequence	2082	2082	1	0	0.9664	NR_044202.1
Uncultured Tenacibaculum sp. clone C114001473 16S ribosomal RNA gene, partial sequence	2080	2080	1	0	0.9665	JX525366.1
Tenacibaculum sp. strain 2216E-X-43 16S ribosomal RNA gene, partial sequence	2078	2078	0.97	0	0.9745	MF594127.1
Tenacibaculum sp. SMB27 16S ribosomal RNA gene, partial sequence	2078	2078	0.99	0	0.9678	DQ868688.1
Tenacibaculum soleae strain T133 16S ribosomal RNA gene, partial sequence	2074	2074	0.97	0	0.9722	KC756880.1
Tenacibaculum sp. MOLA 533 partial 16S rRNA gene, culture collection MOLA:533	2073	2073	0.98	0	0.9707	AM990757.1
Tenacibaculum aestuarii strain SMK-4 16S ribosomal RNA, partial sequence	2071	2071	1	0	0.9648	NR_043713.1
Tenacibaculum adriaticum strain B390 16S ribosomal RNA, partial sequence	2069	2069	0.99	0	0.9649	NR_042579.1
Tenacibaculum sp. strain ECSMC24 16S ribosomal RNA gene, partial sequence	2067	2067	0.99	0	0.9655	KU845479.1
Tenacibaculum soleae strain T148 16S ribosomal RNA gene, partial sequence	2067	2067	0.97	0	0.9714	KC756882.1
Tenacibaculum caenipelagi strain HJ-26M 16S ribosomal RNA, partial sequence	2067	2067	0.99	0	0.9648	NR_125675.1
Tenacibaculum sp. MOLA 512 partial 16S rRNA gene, culture collection MOLA:512	2067	2067	0.98	0	0.9684	AM990737.1
Tenacibaculum lutimaris strain DI 83II 16S ribosomal RNA gene, partial sequence	2063	2063	0.99	0	0.964	MF471640.1
Tenacibaculum soleae strain T173 16S ribosomal RNA gene, partial sequence	2063	2063	0.97	0	0.9713	KC756883.1
Tenacibaculum sp. DSM 106434 chromosome	2060	8240	1	0	0.9632	CP032548.1
Uncultured bacterium clone RL15(10) 16S ribosomal RNA gene, partial sequence	2060	2060	1	0	0.9633	MH594548.1
Flavobacteriaceae bacterium G11A3 16S ribosomal RNA gene, partial sequence	2056	2056	0.97	0	0.9698	AY353817.1

## Sheet: 7. T.finn S2F6
Description	Max Score	Total Score	Query Cover	E value	Per. Ident	Accession
Tenacibaculum finnmarkense strain S2F6 16S ribosomal RNA gene, partial sequence	2257	2257	1	0	1	MF192947.1
Tenacibaculum finnmarkense strain S2F5 16S ribosomal RNA gene, partial sequence	2056	2056	1	0	0.9706	MF192946.1
Tenacibaculum finnmarkense strain S2F2 16S ribosomal RNA gene, partial sequence	2056	2056	1	0	0.9706	MF192943.1
Tenacibaculum finnmarkense strain S2F11 16S ribosomal RNA gene, partial sequence	2056	2056	1	0	0.9706	MF192941.1
Tenacibaculum finnmarkense strain S1F8 16S ribosomal RNA gene, partial sequence	2056	2056	1	0	0.9706	MF192925.1
Tenacibaculum finnmarkense strain S1F7 16S ribosomal RNA gene, partial sequence	2056	2056	1	0	0.9706	MF192924.1
Tenacibaculum finnmarkense strain S1F6 16S ribosomal RNA gene, partial sequence	2056	2056	1	0	0.9706	MF192923.1
Tenacibaculum finnmarkense strain S1F2 16S ribosomal RNA gene, partial sequence	2056	2056	1	0	0.9706	MF192919.1
Tenacibaculum finnmarkense strain S1F1 16S ribosomal RNA gene, partial sequence	2056	2056	1	0	0.9706	MF192916.1
Tenacibaculum finnmarkense strain S1F11 16S ribosomal RNA gene, partial sequence	2052	2052	1	0	0.9698	MF192918.1
Tenacibaculum finnmarkense strain S1F3 16S ribosomal RNA gene, partial sequence	2050	2050	1	0	0.9698	MF192920.1
Tenacibaculum finnmarkense strain DSM 28541 16S ribosomal RNA gene, partial sequence	2047	2047	1	0	0.969	KT270385.1
Tenacibaculum sp. strain S1J2J7 16S ribosomal RNA gene, partial sequence	2037	2037	1	0	0.9673	MF192929.1
Tenacibaculum sp. strain S1E2J11 16S ribosomal RNA gene, partial sequence	2037	2037	1	0	0.9673	MF192905.1
Tenacibaculum sp. strain S1E2J8 16S ribosomal RNA gene, partial sequence	2034	2034	1	0	0.9673	MF192914.1
Tenacibaculum dicentrarchi strain AY7486TD, complete genome	2034	19877	1	0	0.9673	CP013671.1
Tenacibaculum sp. strain S1E2J3 16S ribosomal RNA gene, partial sequence	2026	2026	1	0	0.9657	MF192910.1
Tenacibaculum sp. strain S2F1 16S ribosomal RNA gene, partial sequence	2017	2017	1	0	0.9649	MF192939.1
Tenacibaculum finnmarkense strain Tsp.2 16S ribosomal RNA gene, partial sequence	2017	2017	1	0	0.9649	KT270386.1
Tenacibaculum sp. strain S2F10 16S ribosomal RNA gene, partial sequence	2013	2013	1	0	0.9641	MF192940.1
Tenacibaculum sp. strain S2F9 16S ribosomal RNA gene, partial sequence	2012	2012	1	0	0.9632	MF192950.1
Tenacibaculum sp. strain S2F8 16S ribosomal RNA gene, partial sequence	2012	2012	1	0	0.9632	MF192949.1
Tenacibaculum sp. strain S2F4 16S ribosomal RNA gene, partial sequence	2012	2012	1	0	0.9641	MF192945.1
Tenacibaculum finnmarkense strain S2F12 16S ribosomal RNA gene, partial sequence	2001	2001	1	0	0.9625	MF192942.1
Tenacibaculum sp. strain S2J4 16S ribosomal RNA gene, partial sequence	1999	1999	1	0	0.9616	MF192954.1
Tenacibaculum sp. strain S2J3 16S ribosomal RNA gene, partial sequence	1999	1999	1	0	0.9616	MF192953.1
Tenacibaculum sp. strain S2J1 16S ribosomal RNA gene, partial sequence	1999	1999	1	0	0.9616	MF192951.1
Tenacibaculum sp. strain S1J2 16S ribosomal RNA gene, partial sequence	1997	1997	1	0	0.9616	MF192928.1
Tenacibaculum finnmarkense strain S2F3 16S ribosomal RNA gene, partial sequence	1995	1995	1	0	0.9616	MF192944.1
Tenacibaculum finnmarkense strain S1F10 16S ribosomal RNA gene, partial sequence	1995	1995	1	0	0.9616	MF192917.1
Tenacibaculum sp. strain S2F7 16S ribosomal RNA gene, partial sequence	1991	1991	1	0	0.9608	MF192948.1
Tenacibaculum sp. Tsp.7 16S ribosomal RNA gene, partial sequence	1989	1989	1	0	0.9608	KT270391.1
Tenacibaculum finnmarkense strain Tsp.5 16S ribosomal RNA gene, partial sequence	1989	1989	1	0	0.96	KT270389.1
Tenacibaculum sp. 5132_F78_6R_98 16S ribosomal RNA gene, partial sequence	1986	1986	1	0	0.96	GU124767.1
Tenacibaculum sp. strain S1F9 16S ribosomal RNA gene, partial sequence	1984	1984	1	0	0.96	MF192926.1
Tenacibaculum sp. strain S1F4 16S ribosomal RNA gene, partial sequence	1984	1984	1	0	0.96	MF192921.1
Tenacibaculum sp. VIB F140/96 16S ribosomal RNA gene, partial sequence	1984	1984	1	0	0.96	GU124770.1
Tenacibaculum sp. 5136_F112_C_98 16S ribosomal RNA gene, partial sequence	1984	1984	1	0	0.96	GU124763.1
Tenacibaculum sp. 5134_F95_B_98 16S ribosomal RNA gene, partial sequence	1982	1982	1	0	0.9592	GU124765.1
Tenacibaculum sp. 5138_F16_98_F98_98 16S ribosomal RNA gene, partial sequence	1982	1982	1	0	0.9584	GU124761.1
Tenacibaculum sp. VIB F95C/98 16S ribosomal RNA gene, partial sequence	1980	1980	1	0	0.9584	GU124769.1
Tenacibaculum sp. 5133_F78_6ulcer_98 16S ribosomal RNA gene, partial sequence	1977	1977	1	0	0.9576	GU124766.1
Tenacibaculum sp. strain S1E1J4 16S ribosomal RNA gene, partial sequence	1975	1975	1	0	0.9584	MF192902.1
Tenacibaculum sp. strain S1E1J3 16S ribosomal RNA gene, partial sequence	1975	1975	1	0	0.9584	MF192901.1
Tenacibaculum sp. strain S1E1J1 16S ribosomal RNA gene, partial sequence	1973	1973	1	0	0.9584	MF192899.1
Tenacibaculum finnmarkense strain TNO006 16S ribosomal RNA gene, partial sequence	1940	1940	0.95	0	0.9651	MN699389.1
Tenacibaculum dicentrarchi strain Ch2402 16S ribosomal RNA gene, partial sequence	1940	1940	1	0	0.9527	KY041669.1
Tenacibaculum sp. 5137_F112_F_98 16S ribosomal RNA gene, partial sequence	1923	1923	0.95	0	0.9626	GU124762.1
Flavobacteriaceae bacterium G121102s2_3 16S ribosomal RNA gene, partial sequence	1923	1923	1	0	0.951	AY353820.1
Tenacibaculum sp. strain S1J1 16S ribosomal RNA gene, partial sequence	1906	1906	1	0	0.9486	MF192927.1
Tenacibaculum sp. strain S1J3 16S ribosomal RNA gene, partial sequence	1903	1903	1	0	0.9478	MF192930.1
Tenacibaculum dicentrarchi strain TdChD04 16S ribosomal RNA gene, partial sequence	1901	1901	1	0	0.9478	KT000261.1
Tenacibaculum ovolyticum clone SE1 16S ribosomal RNA gene, partial sequence	1901	1901	1	0	0.9478	AY771741.1
Tenacibaculum aestuariivivum strain JDTF-79 16S ribosomal RNA, partial sequence	1895	1895	1	0	0.9471	NR_159126.1
Tenacibaculum dicentrarchi strain TdChD01 16S ribosomal RNA gene, partial sequence	1895	1895	1	0	0.947	KT000262.1
Tenacibaculum dicentrarchi strain TdChD06 16S ribosomal RNA gene, partial sequence	1890	1890	1	0	0.9461	KT000265.1
Tenacibaculum dicentrarchi strain TdChD05 16S ribosomal RNA gene, partial sequence	1890	1890	1	0	0.9461	KT000264.1
Tenacibaculum dicentrarchi strain TdChD03 16S ribosomal RNA gene, partial sequence	1890	1890	1	0	0.9461	KT000263.1
Tenacibaculum sp. Tsp.4 16S ribosomal RNA gene, partial sequence	1890	1890	1	0	0.9462	KT270388.1
Uncultured bacterium clone XXM_1_058 16S ribosomal RNA gene, partial sequence	1890	1890	1	0	0.9461	JX559201.1
Flavobacteriaceae bacterium G121102s2_2 16S ribosomal RNA gene, partial sequence	1886	1886	1	0	0.9454	AY353819.1
Tenacibaculum dicentrarchi strain QCR46 16S ribosomal RNA gene, partial sequence	1884	1884	1	0	0.9453	KX984056.1
Tenacibaculum dicentrarchi strain NCIMB 14598 16S ribosomal RNA gene, partial sequence	1884	1884	1	0	0.9453	KT270381.1
Tenacibaculum sp. MGP-10 16S ribosomal RNA gene, partial sequence	1884	1884	1	0	0.9454	AF530136.1
Tenacibaculum sp. 66 16S ribosomal RNA gene, partial sequence	1882	1882	1	0	0.9446	JX454528.1
Tenacibaculum dicentrarchi strain QCR41 16S ribosomal RNA gene, partial sequence	1881	1881	1	0	0.9445	KX984055.1
Tenacibaculum dicentrarchi strain QCR29 16S ribosomal RNA gene, partial sequence	1868	1868	1	0	0.9429	KX984054.1
Tenacibaculum dicentrarchi strain QCR27 16S ribosomal RNA gene, partial sequence	1868	1868	1	0	0.9429	KX984053.1
Tenacibaculum dicentrarchi strain 35/09 16S ribosomal RNA, partial sequence	1868	1868	1	0	0.942	NR_108475.1
Tenacibaculum sp. strain S1E2J13 16S ribosomal RNA gene, partial sequence	1862	1862	1	0	0.9421	MF192907.1
Marine bacterium II2021 16S ribosomal RNA gene, partial sequence	1862	1862	1	0	0.9421	KR003327.1
Tenacibaculum sp. strain S2J5 16S ribosomal RNA gene, partial sequence	1857	1857	1	0	0.9413	MF192955.1
Tenacibaculum sp. strain S1E2J5 16S ribosomal RNA gene, partial sequence	1857	1857	1	0	0.9413	MF192912.1
Tenacibaculum sp. strain S1E2J4 16S ribosomal RNA gene, partial sequence	1857	1857	1	0	0.9413	MF192911.1
Tenacibaculum sp. strain S1E2J14 16S ribosomal RNA gene, partial sequence	1857	1857	1	0	0.9413	MF192908.1
Tenacibaculum sp. strain S1E2J12 16S ribosomal RNA gene, partial sequence	1857	1857	1	0	0.9413	MF192906.1
Uncultured organism clone ctg_CGOF173 16S ribosomal RNA gene, partial sequence	1857	1857	1	0	0.9413	DQ395657.1
Tenacibaculum insulae strain JDTF-31 16S ribosomal RNA, partial sequence	1851	1851	1	0	0.9405	NR_159277.1
Tenacibaculum soleae strain NCIMB 14368 16S ribosomal RNA gene, partial sequence	1851	1851	1	0	0.9406	KT270384.1
Tenacibaculum soleae strain LL04 12.1.7 16S ribosomal RNA, partial sequence	1847	1847	1	0	0.9397	NR_042630.1
Tenacibaculum sp. strain S1E2J6 16S ribosomal RNA gene, partial sequence	1845	1845	1	0	0.9396	MF192913.1
Uncultured bacterium clone SeaWat_51557 16S ribosomal RNA gene, partial sequence	1845	1845	1	0	0.9396	JQ199646.1
Tenacibaculum sp. MAR_2010_191 16S ribosomal RNA gene, partial sequence	1842	1842	0.98	0	0.9422	JX854355.1
Tenacibaculum sp. strain S2J2 16S ribosomal RNA gene, partial sequence	1829	1829	1	0	0.9372	MF192952.1
Flavobacteriaceae bacterium G1A2 16S ribosomal RNA gene, partial sequence	1829	1829	1	0	0.9373	AY285942.1
Tenacibaculum soleae partial 16S rRNA gene, strain a467	1823	1823	0.98	0	0.9359	AM989481.1
Flavobacteriaceae bacterium G121102s1_3 16S ribosomal RNA gene, partial sequence	1823	1823	0.95	0	0.9502	AY353818.1
Tenacibaculum sp. strain S1F5 16S ribosomal RNA gene, partial sequence	1818	1818	1	0	0.9356	MF192922.1
Tenacibaculum sp. HME8306 16S ribosomal RNA gene, partial sequence	1818	1818	1	0	0.9356	JQ762402.1
Tenacibaculum sp. SMB27 16S ribosomal RNA gene, partial sequence	1818	1818	1	0	0.9355	DQ868688.1
Tenacibaculum sp. strain S2E3J1 16S ribosomal RNA gene, partial sequence	1812	1812	1	0	0.9347	MF192937.1
Tenacibaculum sp. strain S1E2J9 16S ribosomal RNA gene, partial sequence	1812	1812	1	0	0.9349	MF192915.1
Tenacibaculum sp. strain S1E2J2 16S ribosomal RNA gene, partial sequence	1812	1812	1	0	0.9349	MF192909.1
Tenacibaculum sp. strain S1E2J1 16S ribosomal RNA gene, partial sequence	1812	1812	1	0	0.9349	MF192903.1
Tenacibaculum haliotis strain RA3-2 16S ribosomal RNA, partial sequence	1812	1812	1	0	0.9349	NR_158003.1
Uncultured Tenacibaculum sp. clone C114001147 16S ribosomal RNA gene, partial sequence	1812	1812	1	0	0.9348	JX525040.1
Tenacibaculum soleae strain T133 16S ribosomal RNA gene, partial sequence	1812	1812	1	0	0.9348	KC756880.1
Tenacibaculum soleae strain F2_25 16S ribosomal RNA gene, partial sequence	1807	1807	1	0	0.934	MN481028.1
Tenacibaculum sp. strain 2216E-X-43 16S ribosomal RNA gene, partial sequence	1807	1807	1	0	0.9341	MF594127.1
Tenacibaculum soleae partial 16S rRNA gene, strain a50	1805	1805	1	0	0.9332	AM989479.1

## Sheet: 8. T.mes MBIC1140
Description	Max Score	Total Score	Query Cover	E value	Per. Ident	Accession
Tenacibaculum mesophilum strain DSM 13764 chromosome, complete genome	2667	13332	1	0	1	CP045192.1
Tenacibaculum mesophilum strain DSM 13764 chromosome	2667	13332	1	0	1	CP032544.1
Tenacibaculum mesophilum strain NBRC 16307 16S ribosomal RNA, partial sequence	2667	2667	1	0	1	NR_113841.1
Tenacibaculum sp. KK1.21.3 gene for 16S ribosomal RNA, partial sequence	2667	2667	1	0	1	AB265189.1
Tenacibaculum mesophilum strain MBIC1140 16S ribosomal RNA, partial sequence	2667	2667	1	0	1	NR_024736.1
Tenacibaculum sp. Pbs-1 gene for 16S ribosomal RNA, partial sequence	2662	2662	1	0	0.9993	LC342074.1
Tenacibaculum mesophilum gene for 16S rRNA, partial sequence, strain: NBRC 16308	2662	2662	1	0	0.9993	AB681059.1
Tenacibaculum mesophilum gene for 16S rRNA, partial sequence, strain:MBIC4356	2662	2662	1	0	0.9993	AB032503.1
Tenacibaculum sp. 96GB gene for 16S ribosomal RNA, partial sequence	2654	2654	1	0	0.9979	AB265190.1
Tenacibaculum sp. sw0106-03(3) 16S ribosomal RNA gene, partial sequence	2651	2651	1	0	0.9979	KT276409.1
Tenacibaculum sp. KK1.3 gene for 16S ribosomal RNA, partial sequence	2645	2645	1	0	0.9965	AB265188.1
Tenacibaculum sp. strain s16 16S ribosomal RNA gene, partial sequence	2630	2630	1	0	0.9945	MF796620.1
Tenacibaculum mesophilum gene for 16S rRNA, partial sequence, strain:MBIC1543	2623	2623	1	0	0.9945	AB032502.1
Tenacibaculum sp. sw0106-02 16S ribosomal RNA gene, partial sequence	2621	2621	1	0	0.9945	KT276410.1
Tenacibaculum mesophilum strain F2_32 16S ribosomal RNA gene, partial sequence	2577	2577	0.97	0	0.9972	MN481025.1
Tenacibaculum sp. DSM 106434 chromosome	2573	10294	1	0	0.9882	CP032548.1
Tenacibaculum mesophilum strain F2_27 16S ribosomal RNA gene, partial sequence	2566	2566	0.96	0	0.9979	MN481027.1
Tenacibaculum sp. QDHT-02 16S ribosomal RNA gene, partial sequence	2566	2566	0.97	0	0.9964	FJ210798.1
Actinobacterium YH73 16S ribosomal RNA gene, partial sequence	2556	2556	0.98	0	0.9929	HQ696547.1
Tenacibaculum sp. strain ECSMB80 16S ribosomal RNA gene, partial sequence	2547	2547	0.95	0	0.9986	KU982639.1
Tenacibaculum mesophilum strain HMG1 16S ribosomal RNA gene, partial sequence	2547	2547	0.95	0	0.9993	KM047889.1
Tenacibaculum sp. strain KSTI50 16S ribosomal RNA gene, partial sequence	2543	2543	0.98	0	0.9908	KX989416.1
Tenacibaculum mesophilum strain HNS042 16S ribosomal RNA gene, partial sequence	2540	2540	0.95	0	0.9993	JN128276.1
Tenacibaculum sp. strain ECSMB88 16S ribosomal RNA gene, partial sequence	2529	2529	0.95	0	0.9985	KU982641.1
Tenacibaculum sp. HG9 partial 16S rRNA gene, strain HG9	2497	2497	1	0	0.9793	FN554616.2
Tenacibaculum sp. strain JW3-12 16S ribosomal RNA gene, partial sequence	2490	2490	0.94	0	0.9971	MN946619.1
Tenacibaculum sp. TLL-A2 16S ribosomal RNA gene, partial sequence	2490	2490	0.96	0	0.9879	MG641897.1
Tenacibaculum sp. strain MBL0180 16S ribosomal RNA gene, partial sequence	2471	2471	0.92	0	0.9993	MT187726.1
Tenacibaculum lutimaris strain DI 83II 16S ribosomal RNA gene, partial sequence	2459	2459	1	0	0.9744	MF471640.1
Tenacibaculum sp. strain MBL0070 16S ribosomal RNA gene, partial sequence	2455	2455	0.93	0	0.9934	MT187646.1
Tenacibaculum sp. strain 5 16S ribosomal RNA gene, partial sequence	2453	2453	0.98	0	0.9782	MN186596.1
Tenacibaculum lutimaris strain TF-26 16S ribosomal RNA, partial sequence	2453	2453	1	0	0.9737	NR_043080.1
Tenacibaculum lutimaris strain TF-53 16S ribosomal RNA gene, partial sequence	2447	2447	1	0	0.973	AY661694.1
Tenacibaculum discolor strain LL04 11.1.1 16S ribosomal RNA, partial sequence	2442	2442	1	0	0.9717	NR_042576.1
Tenacibaculum litoreum strain CL-TF13 16S ribosomal RNA, partial sequence	2442	2442	1	0	0.9717	NR_043302.1
Tenacibaculum aestuarii strain SMK-4 16S ribosomal RNA, partial sequence	2442	2442	1	0	0.9723	NR_043713.1
Tenacibaculum sp. strain 12 16S ribosomal RNA gene, partial sequence	2440	2440	0.98	0	0.9775	MN186604.1
Tenacibaculum sp. JAM-BA07 gene for 16S rRNA, partial sequence	2436	2436	1	0	0.971	AB526334.1
Vibrio sp. V357 16S ribosomal RNA gene, partial sequence	2436	2436	1	0	0.971	DQ146984.1
Tenacibaculum sp. strain S5-3-12 16S ribosomal RNA gene, partial sequence	2431	2431	1	0	0.9703	MK743975.1
Tenacibaculum ascidiaceicola strain RSS1-6 16S ribosomal RNA, partial sequence	2431	2431	1	0	0.9703	NR_148772.1
Tenacibaculum sp. RSS4 16S ribosomal RNA gene, partial sequence	2431	2431	1	0	0.9703	KF792464.1
Tenacibaculum discolor strain 2B13 16S ribosomal RNA gene, partial sequence	2431	2431	1	0	0.9703	JQ231116.1
Tenacibaculum discolor strain B-IX 16S ribosomal RNA gene, partial sequence	2431	2431	1	0	0.9703	JN676161.1
Tenacibaculum discolor 16S rRNA gene, isolate AP65	2431	2431	1	0	0.9703	HE584800.1
Uncultured bacterium clone SBS-RV-076 16S ribosomal RNA gene, partial sequence	2425	2425	1	0	0.9696	HQ326335.1
Tenacibaculum adriaticum strain B390 16S ribosomal RNA, partial sequence	2425	2425	1	0	0.9703	NR_042579.1
Tenacibaculum sediminilitoris strain YKTF-3 16S ribosomal RNA, partial sequence	2422	2422	1	0	0.9696	NR_149768.1
Tenacibaculum sp. VCSA14A 16S ribosomal RNA gene, partial sequence	2422	2422	1	0	0.9689	GQ996383.1
Tenacibaculum mesophilum strain HNS044 16S ribosomal RNA gene, partial sequence	2420	2420	0.93	0	0.9904	JN128278.1
Tenacibaculum sp. BG-4-E3 16S ribosomal RNA gene, partial sequence	2416	2416	0.92	0	0.9918	KF560374.1
Tenacibaculum sp. EDSW1 16S ribosomal RNA gene, partial sequence	2416	2416	0.93	0	0.9889	JF895523.1
Tenacibaculum discolor strain 9A5 16S ribosomal RNA gene, partial sequence	2414	2414	0.99	0	0.9695	JQ231117.1
Tenacibaculum sp. LS-828 16S ribosomal RNA gene, partial sequence	2410	2410	1	0	0.9681	KP162064.1
Tenacibaculum sp. strain MBL0069 16S ribosomal RNA gene, partial sequence	2409	2409	0.92	0	0.9932	MT187645.1
Tenacibaculum mesophilum strain F2_9 16S ribosomal RNA gene, partial sequence	2407	2407	0.92	0	0.9918	MN481016.1
Tenacibaculum litoreum strain HSC_22 16S ribosomal RNA gene, partial sequence	2407	2407	0.95	0	0.9826	MH643681.1
Tenacibaculum caenipelagi strain HJ-26M 16S ribosomal RNA, partial sequence	2403	2403	1	0	0.9669	NR_125675.1
Uncultured Tenacibaculum sp. clone OTU16 16S ribosomal RNA gene, partial sequence	2399	2399	1	0	0.9669	MK588936.1
Tenacibaculum gallaicum strain A37.1 16S ribosomal RNA, partial sequence	2399	2399	1	0	0.9669	NR_042631.1
Tenacibaculum lutimaris strain SWZ21 16S ribosomal RNA gene, partial sequence	2392	2392	0.93	0	0.9867	KY498527.1
Tenacibaculum sp. strain HH89 16S ribosomal RNA gene, partial sequence	2390	2390	0.92	0	0.9903	MF155648.1
Tenacibaculum skagerrakense strain D30 16S ribosomal RNA, partial sequence	2390	2390	1	0	0.9661	NR_025229.1
Tenacibaculum sp. AB401d partial 16S rRNA gene, isolate AB401d	2381	2381	1	0	0.9647	FR821225.1
Bacteroidetes bacterium swS05 16S ribosomal RNA gene, partial sequence	2377	2377	0.96	0	0.9762	KP412936.1
Tenacibaculum xiamenense strain WJ-1 16S ribosomal RNA, partial sequence	2374	2374	1	0	0.9633	NR_109729.1
Tenacibaculum sp. JCM 11208 gene for 16S ribosomal RNA, partial sequence	2368	2368	1	0	0.9627	LC507435.1
Uncultured Flavobacteriaceae bacterium clone B276_16b 16S ribosomal RNA gene, partial sequence	2368	2368	1	0	0.9627	EF092238.1
Flexibacter aurantiacus subsp. copepodarum gene for 16S rRNA, strain:IFO 15978	2368	2368	1	0	0.9626	AB078044.1
Flexibacter aurantiacus subsp. copepodarum gene for 16S rRNA, partial sequence, strain: NBRC 15978	2366	2366	1	0	0.9626	AB681014.1
Tenacibaculum lutimaris strain HNS043 16S ribosomal RNA gene, partial sequence	2366	2366	0.93	0	0.983	JN128277.1
Tenacibaculum soleae strain LL04 12.1.7 16S ribosomal RNA, partial sequence	2362	2362	1	0	0.9619	NR_042630.1
Tenacibaculum lutimaris strain HNS040 16S ribosomal RNA gene, partial sequence	2361	2361	0.93	0	0.9822	JN128274.1
Flexibacter echinicida strain F2 16S ribosomal RNA gene, partial sequence	2359	2359	0.99	0	0.9625	AY006466.1
Tenacibaculum lutimaris strain ECSMC3 16S ribosomal RNA gene, partial sequence	2357	2357	0.94	0	0.9794	KU845380.1
Marine bacterium B40 gene for 16S ribosomal RNA, partial sequence	2357	2357	0.95	0	0.976	AB607162.1
Flexibacter sp. S4471 16S ribosomal RNA gene, partial sequence	2357	2357	0.98	0	0.9662	FJ457296.1
Tenacibaculum litopenaei strain B-I 16S ribosomal RNA, partial sequence	2357	2357	0.99	0	0.9625	NR_043967.1
Tenacibaculum sp. strain 2250 16S ribosomal RNA gene, partial sequence	2355	2355	1	0	0.9612	MH150835.1
Uncultured bacterium clone WHENT_E1 16S ribosomal RNA gene, partial sequence	2355	2355	1	0	0.9613	GU201995.1
Tenacibaculum sp. SMB27 16S ribosomal RNA gene, partial sequence	2355	2355	0.93	0	0.9808	DQ868688.1
Tenacibaculum litoreum strain 4-Sj-4-5-4-2-M 16S ribosomal RNA gene, partial sequence	2353	2353	0.96	0	0.9707	KJ009531.1
Tenacibaculum lutimaris strain HNS041 16S ribosomal RNA gene, partial sequence	2353	2353	0.93	0	0.9815	JN128275.1
Tenacibaculum aiptasiae strain a4 16S ribosomal RNA, partial sequence	2351	2351	0.95	0	0.9753	NR_044202.1
Tenacibaculum discolor strain T84 16S ribosomal RNA gene, partial sequence	2350	2350	0.91	0	0.9864	KC756879.1
Tenacibaculum sp. P-R2A1-2 16S ribosomal RNA gene, partial sequence	2350	2350	1	0	0.9605	JX912707.1
Uncultured Bacteroidetes bacterium clone 6D6 16S ribosomal RNA gene, partial sequence	2350	2350	1	0	0.9606	GQ274077.1
Tenacibaculum agarivorans strain HZ1 16S ribosomal RNA, partial sequence	2348	2348	1	0	0.9605	NR_159214.1
Tenacibaculum ovolyticum clone SE1 16S ribosomal RNA gene, partial sequence	2348	2348	1	0	0.9605	AY771741.1
Tenacibaculum sp. MM27 16S ribosomal RNA gene, partial sequence	2346	2346	0.92	0	0.9835	JN791380.1
Tenacibaculum japonica gene for 16S rRNA, partial sequence	2342	2342	1	0	0.9599	AB275606.1
Tenacibaculum lutimaris 16S ribosomal RNA gene, partial sequence	2338	2338	0.97	0	0.9661	JQ782753.1
Uncultured Spiroplasma sp. partial 16S rRNA gene, isolate M4	2337	2337	1	0	0.9591	LT599042.1
Tenacibaculum sp. SZ-18 genome	2335	9341	1	0	0.9586	CP019335.1
Tenacibaculum sp. strain ECSMC24 16S ribosomal RNA gene, partial sequence	2335	2335	0.94	0	0.9772	KU845479.1
Tenacibaculum aestuarii strain LV 7 16S ribosomal RNA gene, partial sequence	2333	2333	0.96	0	0.9679	KF801480.1
Uncultured Tenacibaculum sp. partial 16S rRNA gene, isolate M1	2331	2331	1	0	0.9584	LT599038.1
Tenacibaculum haliotis strain RA3-2 16S ribosomal RNA, partial sequence	2331	2331	1	0	0.9584	NR_158003.1
Cytophaga sp. JB-4 16S ribosomal RNA gene, partial sequence	2329	2329	0.98	0	0.9641	KP265956.1
Uncultured bacterium clone 12A05 16S ribosomal RNA gene, partial sequence	2329	2329	1	0	0.9579	KC668919.1

## Sheet: 9. T.sol LL04 12.1.7
Description	Max Score	Total Score	Query Cover	E value	Per. Ident	Accession
Tenacibaculum soleae strain LL04 12.1.7 16S ribosomal RNA, partial sequence	2778	2778	1	0	1	NR_042630.1
Tenacibaculum dicentrarchi strain AY7486TD, complete genome	2555	25422	1	0	0.9728	CP013671.1
Tenacibaculum insulae strain JDTF-31 16S ribosomal RNA, partial sequence	2527	2527	0.95	0	0.9827	NR_159277.1
Tenacibaculum soleae strain NCIMB 14368 16S ribosomal RNA gene, partial sequence	2497	2497	0.89	0	0.9993	KT270384.1
Tenacibaculum ovolyticum clone SE1 16S ribosomal RNA gene, partial sequence	2494	2494	0.98	0	0.9697	AY771741.1
Tenacibaculum ovolyticum gene for 16S ribosomal RNA, complete sequence, strain: da5A-8	2483	2483	1	0	0.9641	LC144619.1
Tenacibaculum sp. VIB F95C/98 16S ribosomal RNA gene, partial sequence	2477	2477	0.97	0	0.9689	GU124769.1
Tenacibaculum soleae strain T133 16S ribosomal RNA gene, partial sequence	2473	2473	0.9	0	0.9934	KC756880.1
Tenacibaculum dicentrarchi strain 35/09 16S ribosomal RNA, partial sequence	2471	2471	1	0	0.9622	NR_108475.1
Tenacibaculum soleae strain T148 16S ribosomal RNA gene, partial sequence	2466	2466	0.9	0	0.9927	KC756882.1
Tenacibaculum soleae strain T173 16S ribosomal RNA gene, partial sequence	2460	2460	0.9	0	0.9927	KC756883.1
Tenacibaculum mesophilum strain DSM 13764 chromosome, complete genome	2453	12261	1	0	0.9602	CP045192.1
Tenacibaculum mesophilum strain DSM 13764 chromosome	2453	12261	1	0	0.9602	CP032544.1
Tenacibaculum soleae strain T189 16S ribosomal RNA gene, partial sequence	2449	2449	0.89	0	0.9926	KC756884.1
Tenacibaculum aestuarii strain SMK-4 16S ribosomal RNA, partial sequence	2447	2447	0.97	0	0.9661	NR_043713.1
Tenacibaculum ovolyticum strain IFO 15947 16S ribosomal RNA, partial sequence	2442	2442	0.97	0	0.9654	NR_040912.1
Tenacibaculum lutimaris strain DI 83II 16S ribosomal RNA gene, partial sequence	2438	2438	0.96	0	0.9685	MF471640.1
Tenacibaculum sp. VIB F140/96 16S ribosomal RNA gene, partial sequence	2438	2438	0.95	0	0.9723	GU124770.1
Uncultured Tenacibaculum sp. clone OTU16 16S ribosomal RNA gene, partial sequence	2436	2436	0.99	0	0.9601	MK588936.1
Uncultured Spiroplasma sp. partial 16S rRNA gene, isolate M4	2436	2436	0.99	0	0.9594	LT599042.1
Uncultured Tenacibaculum sp. partial 16S rRNA gene, isolate M1	2436	2436	0.99	0	0.9594	LT599038.1
Tenacibaculum soleae strain T195 16S ribosomal RNA gene, partial sequence	2436	2436	0.9	0	0.9883	KC756885.1
Tenacibaculum gallaicum strain A37.1 16S ribosomal RNA, partial sequence	2436	2436	0.99	0	0.9601	NR_042631.1
Tenacibaculum sp. DSM 106434 chromosome	2431	9725	1	0	0.9576	CP032548.1
Tenacibaculum sp. strain s16 16S ribosomal RNA gene, partial sequence	2420	2420	0.99	0	0.9562	MF796620.1
Tenacibaculum sp. LS-828 16S ribosomal RNA gene, partial sequence	2420	2420	0.98	0	0.961	KP162064.1
Tenacibaculum lutimaris strain TF-26 16S ribosomal RNA, partial sequence	2420	2420	0.97	0	0.9627	NR_043080.1
Tenacibaculum lutimaris strain TF-53 16S ribosomal RNA gene, partial sequence	2414	2414	0.97	0	0.9621	AY661694.1
Tenacibaculum sp. Pbs-1 gene for 16S ribosomal RNA, partial sequence	2412	2412	0.97	0	0.962	LC342074.1
Tenacibaculum sp. sw0106-02 16S ribosomal RNA gene, partial sequence	2409	2409	0.97	0	0.9614	KT276410.1
Tenacibaculum soleae strain T134 16S ribosomal RNA gene, partial sequence	2409	2409	0.89	0	0.9882	KC756881.1
Tenacibaculum adriaticum strain B390 16S ribosomal RNA, partial sequence	2409	2409	0.95	0	0.9682	NR_042579.1
Tenacibaculum sp. HJ103 16S ribosomal RNA gene, partial sequence	2409	2409	0.99	0	0.9572	DQ660385.1
Uncultured Bacteroidetes bacterium clone 6D6 16S ribosomal RNA gene, partial sequence	2407	2407	0.99	0	0.9566	GQ274077.1
Tenacibaculum sp. 5134_F95_B_98 16S ribosomal RNA gene, partial sequence	2407	2407	0.93	0	0.9738	GU124765.1
Tenacibaculum aestuariivivum strain JDTF-79 16S ribosomal RNA, partial sequence	2405	2405	0.95	0	0.9675	NR_159126.1
Tenacibaculum sp. sw0106-03(3) 16S ribosomal RNA gene, partial sequence	2405	2405	0.97	0	0.9607	KT276409.1
Tenacibaculum sp. RSS4 16S ribosomal RNA gene, partial sequence	2405	2405	0.98	0	0.9596	KF792464.1
Tenacibaculum sp. 5132_F78_6R_98 16S ribosomal RNA gene, partial sequence	2405	2405	0.93	0	0.9738	GU124767.1
Tenacibaculum sp. Hp32 16S ribosomal RNA gene, partial sequence	2403	2403	0.99	0	0.9555	MK633875.1
Tenacibaculum discolor strain LL04 11.1.1 16S ribosomal RNA, partial sequence	2403	2403	1	0	0.9544	NR_042576.1
Tenacibaculum haliotis strain RA3-2 16S ribosomal RNA, partial sequence	2401	2401	0.95	0	0.9675	NR_158003.1
Tenacibaculum sp. KK1.21.3 gene for 16S ribosomal RNA, partial sequence	2401	2401	0.97	0	0.9613	AB265189.1
Tenacibaculum discolor strain F2_20 16S ribosomal RNA gene, partial sequence	2399	2399	0.88	0	0.991	MN481033.1
Tenacibaculum soleae strain a11 16S ribosomal RNA gene, partial sequence	2399	2399	0.89	0	0.9852	EU669862.1
Tenacibaculum soleae strain F2_22 16S ribosomal RNA gene, partial sequence	2398	2398	0.88	0	0.9917	MN481031.1
Tenacibaculum ovolyticum strain NBRC 15947 16S ribosomal RNA, partial sequence	2398	2398	0.95	0	0.9661	NR_113826.1
Tenacibaculum sp. 96GB gene for 16S ribosomal RNA, partial sequence	2398	2398	0.97	0	0.9606	AB265190.1
Uncultured bacterium clone SBS-RV-076 16S ribosomal RNA gene, partial sequence	2396	2396	0.97	0	0.9595	HQ326335.1
Flexibacter aurantiacus subsp. copepodarum gene for 16S rRNA, strain:IFO 15978	2396	2396	0.97	0	0.9593	AB078044.1
Tenacibaculum sediminilitoris strain YKTF-3 16S ribosomal RNA, partial sequence	2394	2394	0.95	0	0.966	NR_149768.1
Uncultured Tenacibaculum sp. clone C114001147 16S ribosomal RNA gene, partial sequence	2392	2392	0.94	0	0.9705	JX525040.1
Tenacibaculum sp. VCSA14A 16S ribosomal RNA gene, partial sequence	2392	2392	0.97	0	0.9588	GQ996383.1
Tenacibaculum soleae partial 16S rRNA gene, strain a216	2392	2392	0.88	0	0.9881	AM989480.1
Tenacibaculum soleae partial 16S rRNA gene, strain a50	2392	2392	0.88	0	0.9881	AM989479.1
Tenacibaculum ovolyticus gene for 16S rRNA, partial sequence, strain:IAM14318	2392	2392	0.95	0	0.966	AB032506.1
Tenacibaculum soleae strain F2_25 16S ribosomal RNA gene, partial sequence	2390	2390	0.88	0	0.991	MN481028.1
Tenacibaculum sp. AB401d partial 16S rRNA gene, isolate AB401d	2390	2390	0.96	0	0.9635	FR821225.1
Tenacibaculum sp. HG9 partial 16S rRNA gene, strain HG9	2390	2390	0.97	0	0.9595	FN554616.2
Uncultured bacterium clone XXM_1_058 16S ribosomal RNA gene, partial sequence	2385	2385	0.97	0	0.9587	JX559201.1
Tenacibaculum discolor strain B-IX 16S ribosomal RNA gene, partial sequence	2379	2379	0.97	0	0.9598	JN676161.1
Tenacibaculum sp. KK1.3 gene for 16S ribosomal RNA, partial sequence	2379	2379	0.97	0	0.9579	AB265188.1
Uncultured organism clone ctg_CGOF173 16S ribosomal RNA gene, partial sequence	2374	2374	0.98	0	0.9561	DQ395657.1
Tenacibaculum sp. 5136_F112_C_98 16S ribosomal RNA gene, partial sequence	2372	2372	0.92	0	0.9735	GU124763.1
Tenacibaculum caenipelagi strain HJ-26M 16S ribosomal RNA, partial sequence	2370	2370	0.95	0	0.9627	NR_125675.1
Tenacibaculum soleae partial 16S rRNA gene, strain a47	2370	2370	0.89	0	0.9815	AM989478.1
Tenacibaculum mesophilum strain NBRC 16307 16S ribosomal RNA, partial sequence	2368	2368	0.95	0	0.962	NR_113841.1
Tenacibaculum discolor strain 2B13 16S ribosomal RNA gene, partial sequence	2366	2366	0.96	0	0.9596	JQ231116.1
Tenacibaculum sp. strain S5-3-12 16S ribosomal RNA gene, partial sequence	2362	2362	0.97	0	0.9554	MK743975.1
Tenacibaculum mesophilum gene for 16S rRNA, partial sequence, strain: NBRC 16308	2362	2362	0.95	0	0.9613	AB681059.1
Tenacibaculum mesophilum strain MBIC1140 16S ribosomal RNA, partial sequence	2362	2362	0.95	0	0.9619	NR_024736.1
Tenacibaculum sp. P-R2A1-2 16S ribosomal RNA gene, partial sequence	2361	2361	0.97	0	0.9553	JX912707.1
Tenacibaculum aiptasiae strain a4 16S ribosomal RNA, partial sequence	2359	2359	0.94	0	0.9638	NR_044202.1
Uncultured Tenacibaculum sp. clone C114001473 16S ribosomal RNA gene, partial sequence	2357	2357	0.94	0	0.9663	JX525366.1
Tenacibaculum mesophilum gene for 16S rRNA, partial sequence, strain:MBIC4356	2357	2357	0.95	0	0.9612	AB032503.1
Vibrio sp. V357 16S ribosomal RNA gene, partial sequence	2351	2351	0.98	0	0.9529	DQ146984.1
Tenacibaculum mesophilum gene for 16S rRNA, partial sequence, strain:MBIC1543	2351	2351	0.95	0	0.9605	AB032502.1
Marine bacterium II2021 16S ribosomal RNA gene, partial sequence	2348	2348	0.92	0	0.97	KR003327.1
Tenacibaculum sp. JAM-BA07 gene for 16S rRNA, partial sequence	2348	2348	0.95	0	0.9599	AB526334.1
Tenacibaculum sp. strain ECSMC24 16S ribosomal RNA gene, partial sequence	2344	2344	0.93	0	0.9668	KU845479.1
Flexibacter aurantiacus subsp. copepodarum gene for 16S rRNA, partial sequence, strain: NBRC 15978	2344	2344	0.95	0	0.9592	AB681014.1
Tenacibaculum ascidiaceicola strain RSS1-6 16S ribosomal RNA, partial sequence	2342	2342	0.95	0	0.9593	NR_148772.1
Tenacibaculum discolor 16S rRNA gene, isolate AP65	2342	2342	0.95	0	0.9593	HE584800.1
Tenacibaculum sp. 5133_F78_6ulcer_98 16S ribosomal RNA gene, partial sequence	2342	2342	0.92	0	0.9698	GU124766.1
Tenacibaculum maritimum isolate NCIMB 2154T genome assembly, chromosome: MARIT	2340	13989	1	0	0.947	LT634361.1
Tenacibaculum sp. HME8306 16S ribosomal RNA gene, partial sequence	2340	2340	0.92	0	0.9705	JQ762402.1
Tenacibaculum maritimum strain TM-KORJJ chromosome, complete genome	2335	13956	1	0	0.9463	CP020822.1
Tenacibaculum discolor strain 9A5 16S ribosomal RNA gene, partial sequence	2335	2335	0.95	0	0.9579	JQ231117.1
Tenacibaculum lutimaris strain ECSMC3 16S ribosomal RNA gene, partial sequence	2333	2333	0.93	0	0.9672	KU845380.1
Tenacibaculum sp. MOLA 512 partial 16S rRNA gene, culture collection MOLA:512	2333	2333	0.91	0	0.9711	AM990737.1
Tenacibaculum aestuarii strain RW2 16S ribosomal RNA gene, partial sequence	2333	2333	0.91	0	0.9731	EU419889.1
Tenacibaculum dicentrarchi strain TdChD03 16S ribosomal RNA gene, partial sequence	2331	2331	0.93	0	0.9666	KT000263.1
Uncultured bacterium clone WHENT_F11 16S ribosomal RNA gene, partial sequence	2331	2331	0.97	0	0.9519	GU202002.1
Tenacibaculum aestuarii strain RW22 16S ribosomal RNA gene, partial sequence	2331	2331	0.91	0	0.9731	EU419909.1
Tenacibaculum lutimaris strain HNS041 16S ribosomal RNA gene, partial sequence	2329	2329	0.91	0	0.9704	JN128275.1
Tenacibaculum aestuarii strain RW9 16S ribosomal RNA gene, partial sequence	2329	2329	0.91	0	0.9731	EU419896.1
Tenacibaculum aestuarii strain RW24 16S ribosomal RNA gene, partial sequence	2327	2327	0.91	0	0.973	EU419911.1
Tenacibaculum sp. strain 2216E-X-43 16S ribosomal RNA gene, partial sequence	2326	2326	0.88	0	0.982	MF594127.1
Tenacibaculum sp. SZ-18 genome	2326	9304	1	0	0.9451	CP019335.1
Uncultured bacterium clone WHENT_A9 16S ribosomal RNA gene, partial sequence	2326	2326	0.97	0	0.9512	GU201983.1

[truncated: 11 more sheets: 10. T.dic 35-07T, 11. T.mar TmarCan1, Lopez et al. 2011 BLAST, Bader and Shotts 1998 BLAST, GG et al. 2011 BLAST, Toyama et al. 1996, Avendaño et al. 2017 BLAST, Fringuelli et al. 2012 BLAST, Fernández-Álvarez et al. 2019, Chapela et al. 2018 BLAST, Frisch et al. 2018B BLAST]
